# Supplementary material for: A longitudinal and experimental study of the impact of knowledge on the bases of institutional trust
Source: PLoS One. 2017 Apr 17;12(4):e0175387. doi: 10.1371/journal.pone.0175387 (PMC5393579; doi:10.1371/journal.pone.0175387)
Supplement: S3 File — (CSV) [file pone.0175387.s003.csv]

ResponseID	Age	Gender	Ethnicity	NDNR_USConf1R1	NDNR_USConf2R1	NDNR_USConf3R1	NDNR_USConf4R1	NDNR_Leg1R1	NDNR_Leg2R1	NDNR_Leg3R1	NDNR_Leg4R1	NDNR_PfR1R1	NDNR_PfR2R1	NDNR_PfR3R1	NDNR_PfI1R1	NDNR_PfI2R1	NDNR_PfI3R1	NDNR_PfI4R1	NDNR_PfV1R1	NDNR_PfV2R1	NDNR_PfV3R1	NDNR_Dj1R1	NDNR_Dj2R1	NDNR_Dj3R1	NDNR_Loy1R1	NDNR_Loy2R1	NDNR_Loy3R1	NDNR_Loy4R1	NDNR_Svs1R1	NDNR_Svs2R1	NDNR_Svs3R1	NDNR_TwBM1R1	NDNR_TwBM2R1	NDNR_TwBM3R1	NDNR_TwC1R1	NDNR_TwC2R1	NDNR_TwHI1R1	NDNR_TwHI2R1	NDNR_TwHI3R1	NDNR_Cyn1R1	NDNR_Cyn2R1	NDNR_Cyn3R1	NDNR_Cyn4R1	NDNR_Obl1R1	NDNR_Obl2R1	NDNR_Obl3R1	NDNR_Obl4R1	NRD_USConf1R1	NRD_USConf2R1
1	18	2	7	4	4	3	3	4	4	4	3	4	3	4	4	4	4	3	4	4	3	3	3	4	3	4	3	2	4	4	4	4	3	4	3	3	4	4	4	4	4	4	5	4	4	3	4	4	3
2	20	1	7	4	4	3	3	4	2	4	3	2	3	3	4	4	4	3	2	3	3	4	4	2	4	4	3	2	4	2	4	2	3	4	2	3	4	3	3	4	6	5	4	3	3	3	3	3	3
3	20	1	7	2	4	3	4	4	4	4	5	2	2	4	4	4	4	4	4	4	2	4	4	4	4	2	3	1	4	3	3	4	4	4	4	4	4	4	4	6	4	4	3	1	1	1	2	3	4
4	18	2	4	4	3	2	2	3	2	3	3	3	3	3	3	5	3	3	3	3	2	3	3	3	2	5	4	3	3	3	3	3	3	2	3	3	2	3	3	5	4	5	2	3	2	3	2	4	3
5	20	2	7	3	3	3	4	3	2	2	3	2	2	2	1	2	2	2	2	3	2	3	2	4	3	5	3	1	2	2	2	2	2	6	3	5	2	2	3	5	4	3	5	2	2	1	1	3	2
6	18	2	7	3	2	2	2	2	2	2	2	2	2	2	3	5	6	2	3	4	4	2	2	2	2	4	2	2	3	2	2	2	2	3	2	2	2	2	2	6	6	6	4	3	3	3	3	4	2
7	19	2	7	4	3	2	2	3	2	5	4	3	3	2	5	3	3	4	5	4	4	3	2	3	4	4	2	2	4	2	3	5	4	6	4	3	4	3	5	5	5	3	4	2	2	2	2	3	4
8	18	1	7	4	4	3	3	3	3	3	3	3	3	3	3	5	4	3	3	4	3	3	3	3	3	4	5	5	3	3	3	3	3	4	3	3	3	3	3	5	5	5	5	4	3	4	4	2	3
9	23	2	1	3	3	2	2	2	2	2	3	2	4	2	4	4	4	2	3	4	1	3	4	2	2	2	3	1	3	3	4	5	3	3	2	3	3	2	2	4	5	5	2	3	3	3	3	3	2
10	.	1	7	2	2	3	3	2	3	2	3	3	3	3	2	4	4	3	2	2	2	2	1	2	2	2	3	3	3	2	2	2	2	2	3	2	3	3	2	4	5	3	3	2	3	3	4	2	2
11	.	2	7	4	4	4	4	4	4	4	4	4	4	4	4	4	4	4	4	4	4	4	4	4	4	4	4	4	4	4	4	4	4	4	4	4	4	4	4	4	4	4	4	4	4	4	4	4	4
12	31	2	.	4	4	3	3	4	3	4	4	3	3	4	4	4	3	4	3	4	2	4	2	4	4	4	3	2	4	4	3	4	3	4	3	4	3	4	4	4	5	4	4	3	3	3	2	3	3
13	18	2	7	4	4	2	3	3	3	4	3	3	4	4	3	5	5	3	3	4	3	3	5	3	4	3	4	3	4	3	3	3	3	3	3	2	3	4	3	5	5	4	5	3	3	5	5	4	3
14	21	1	7	7	7	7	6	4	2	7	2	4	7	4	1	3	2	7	7	7	5	6	4	4	6	7	7	7	7	7	7	7	6	6	7	4	4	4	6	1	1	2	2	7	6	6	6	6	3
15	.	1	7	3	4	3	2	4	3	3	3	4	3	3	3	4	4	3	3	2	3	3	1	1	3	3	4	3	3	3	3	3	3	3	3	3	4	3	3	5	4	5	2	3	2	3	3	3	3
16	18	1	7	1	2	2	2	2	1	2	2	2	1	2	5	5	5	2	2	3	2	3	1	1	3	2	2	2	3	2	2	2	2	2	2	2	2	2	3	6	6	6	6	4	2	2	1	1	3
17	26	2	7	2	2	2	2	2	1	2	1	2	1	2	6	6	6	1	2	3	2	2	2	2	2	2	2	1	2	1	2	2	2	2	2	2	2	2	2	7	6	6	4	2	2	3	2	2	2
18	19	2	7	1	1	1	1	1	1	1	1	1	1	1	6	6	3	1	1	1	1	1	1	1	1	2	1	1	2	2	2	1	1	2	1	1	1	1	1	7	7	7	1	1	1	1	1	1	2
19	26	1	.	4	4	3	3	4	2	4	2	3	3	3	4	4	4	3	3	4	4	4	4	3	4	4	3	2	5	3	5	4	4	3	3	3	2	3	4	4	4	4	4	2	3	2	3	4	4
20	18	2	7	3	3	3	3	4	4	3	3	3	3	3	3	5	3	4	3	5	3	3	2	3	4	4	3	2	3	3	3	3	3	5	3	3	3	3	4	5	4	3	3	2	3	3	6	3	2
21	18	2	7	5	3	2	3	3	5	4	2	4	4	4	3	5	4	4	2	3	3	3	4	3	3	4	3	2	4	4	3	3	4	3	4	4	4	4	2	6	5	2	2	4	1	3	3	4	4
22	.	1	7	4	4	2	2	4	4	3	3	4	3	3	2	5	4	4	4	2	3	3	4	2	4	4	3	3	4	4	4	3	2	4	2	3	2	4	2	4	4	4	4	5	4	5	2	4	3
23	23	1	7	2	2	2	4	4	4	4	4	3	2	2	3	5	4	2	2	3	2	4	4	2	4	3	2	3	3	2	4	2	2	4	2	2	4	2	2	5	6	6	4	5	3	3	3	2	2
24	18	2	7	4	2	3	2	4	4	2	4	3	3	4	3	4	2	5	3	3	3	4	2	3	3	4	3	3	4	4	3	3	3	3	3	4	3	4	4	4	4	4	4	3	3	4	5	3	3
25	19	1	7	3	3	2	4	3	3	3	2	4	3	3	3	4	3	3	4	3	4	4	2	4	4	3	3	4	4	3	4	4	2	4	4	3	2	3	3	6	5	3	3	3	4	4	5	4	5
26	19	2	7	3	4	3	3	3	3	4	3	3	3	3	4	4	4	3	3	4	3	3	3	4	3	4	4	3	3	4	3	3	2	3	3	3	3	3	2	4	5	5	4	4	4	3	4	3	4
27	18	1	7	4	4	4	4	4	3	4	4	4	4	3	3	4	4	4	4	4	3	3	3	3	4	4	3	3	4	3	4	4	4	4	4	4	4	3	4	5	5	4	4	4	3	3	5	3	1
28	19	1	7	3	4	3	4	4	3	3	3	3	3	3	3	4	3	3	3	4	4	4	3	4	3	4	4	3	3	3	2	4	4	3	4	3	3	4	3	3	4	3	3	3	5	3	4	3	4
29	26	2	.	4	4	5	5	5	5	5	4	3	5	5	2	3	1	6	5	6	3	5	5	5	4	5	5	6	5	3	5	5	3	6	6	6	5	5	5	2	2	3	3	4	3	2	2	5	5
30	20	2	7	4	2	2	2	4	2	2	2	2	2	4	4	6	5	2	2	4	4	2	2	2	2	4	2	3	4	2	4	2	2	2	2	4	2	2	2	6	6	6	4	2	2	2	3	3	2
31	20	2	7	4	4	4	4	4	4	4	4	4	4	4	4	4	4	4	4	4	2	4	4	4	4	4	4	4	4	4	4	4	4	4	4	4	4	4	4	4	4	4	4	4	4	4	4	4	4
32	18	1	7	2	2	2	2	3	5	2	3	2	2	2	3	6	4	2	2	3	2	3	3	2	3	3	1	2	2	3	3	2	1	2	1	3	2	2	2	5	2	5	6	3	3	2	2	2	2
33	20	2	7	2	2	2	2	2	2	2	2	2	2	2	2	6	2	2	3	3	2	2	2	2	2	2	2	2	2	2	2	2	2	2	2	2	2	2	2	6	6	2	2	2	2	2	2	2	2
34	29	2	.	4	4	4	4	4	4	4	4	4	4	4	4	4	4	4	4	4	4	4	4	4	4	4	3	4	4	4	4	4	4	4	4	4	4	4	4	4	4	4	4	3	3	3	4	4	4
35	18	2	7	2	2	2	2	2	2	2	2	2	1	4	4	5	4	2	2	2	2	2	3	2	.	2	3	2	2	2	2	2	2	2	2	1	2	2	2	6	7	2	2	3	2	4	2	2	2
36	25	1	.	4	4	2	2	4	4	4	4	3	4	3	4	4	4	4	4	4	4	4	4	4	4	4	3	3	4	3	5	1	3	4	2	4	2	4	2	4	6	4	4	4	3	3	5	3	3
37	20	2	7	2	2	2	2	2	2	2	2	2	2	2	2	6	5	2	3	4	2	2	2	2	2	3	2	3	3	3	2	2	2	3	2	2	3	2	2	5	4	2	5	6	2	2	1	2	2
38	18	2	7	3	3	3	3	3	2	4	4	2	3	2	4	4	5	4	4	4	2	4	3	3	3	4	3	2	3	3	3	3	3	4	4	3	3	3	3	5	5	4	4	3	4	4	4	4	3
39	19	2	7	3	3	2	3	3	3	2	3	2	3	3	2	3	2	3	2	3	2	2	2	2	2	2	2	2	2	3	2	2	3	2	2	2	4	3	2	4	3	4	1	2	3	4	2	3	2
40	18	2	7	2	2	2	2	2	2	2	2	2	2	2	2	3	2	2	2	2	3	2	2	2	2	2	2	2	2	2	2	2	2	2	2	2	2	2	2	6	2	2	2	2	2	2	1	2	1
41	18	1	7	4	3	4	3	4	3	4	3	4	4	3	4	4	4	3	3	4	3	3	2	2	4	4	4	3	4	4	3	4	4	4	4	4	3	3	4	5	4	5	4	3	3	4	5	4	3
42	.	1	7	4	4	2	2	4	2	2	3	3	3	4	4	4	4	4	4	4	2	4	3	3	4	4	4	3	4	4	4	4	3	4	2	4	4	4	4	6	6	3	4	3	3	4	4	2	1
43	.	1	7	4	3	4	3	3	3	3	4	4	4	4	4	3	3	3	3	3	4	3	4	4	3	3	3	3	3	3	3	3	3	3	3	4	3	4	3	3	3	3	4	3	4	4	3	3	3
44	19	2	1	4	3	4	2	3	3	3	3	2	2	4	4	4	5	3	3	2	2	4	3	3	4	4	4	3	4	4	4	4	2	4	2	3	4	3	3	4	4	4	4	2	3	2	2	3	2
45	19	2	7	4	4	3	4	4	3	3	3	4	4	4	4	4	4	4	4	4	4	4	2	4	3	5	4	3	4	4	4	4	4	4	4	4	4	4	4	5	5	4	4	3	3	3	4	4	3
46	28	2	7	3	2	2	2	3	2	2	2	2	2	2	3	4	4	2	2	3	3	2	2	2	2	4	2	2	2	2	2	2	2	2	2	3	3	2	3	4	4	4	4	2	2	2	2	3	3
47	23	1	.	4	4	4	4	4	4	4	4	4	4	4	4	4	4	4	4	4	4	4	4	4	4	4	4	4	4	4	4	4	4	4	4	4	4	4	4	4	4	4	4	4	4	4	4	4	4
48	19	2	7	4	3	3	3	3	3	4	3	4	4	3	3	3	3	3	3	3	3	3	5	3	4	4	4	3	4	4	4	5	3	4	3	3	4	4	3	4	4	5	3	3	3	3	3	4	3
49	23	2	.	3	4	2	2	4	2	2	3	3	4	4	3	4	5	2	3	3	4	2	4	4	3	3	2	3	3	2	3	3	4	4	3	3	4	3	2	3	3	4	2	4	4	2	3	4	4
50	.	2	7	3	3	3	3	3	3	2	2	3	3	3	2	2	4	2	3	2	3	2	3	4	3	3	3	2	3	3	3	3	3	3	3	3	3	2	2	3	5	2	3	.	2	3	3	3	2
51	20	2	7	4	4	4	4	4	4	4	4	4	4	4	4	4	4	4	4	4	4	4	4	4	4	4	4	4	4	4	4	4	4	4	4	4	4	4	4	4	4	4	4	4	4	4	4	3	3
52	18	2	7	5	4	3	4	4	3	4	4	4	4	4	4	3	4	5	4	4	3	3	4	3	3	5	4	3	4	4	4	3	3	5	4	4	4	4	3	4	5	5	4	4	4	4	5	4	3
53	.	2	7	.	3	3	3	.	3	3	3	.	3	.	4	4	4	4	3	.	.	4	5	5	3	4	4	3	3	4	3	3	.	4	.	4	3	3	3	4	.	3	5	4	4	3	4	4	3
54	.	2	7	3	3	3	3	3	3	3	3	3	3	3	3	4	5	3	2	4	1	3	2	3	3	4	3	3	3	4	3	3	3	3	3	2	3	3	3	5	5	5	5	3	2	4	2	4	5
55	.	1	7	2	2	2	2	2	2	2	2	2	2	2	5	5	5	2	2	3	2	2	2	2	2	2	2	2	2	2	2	2	2	3	2	2	2	2	2	6	6	6	6	2	2	3	2	2	2
56	20	2	7	2	2	2	2	2	2	2	2	2	2	2	6	4	6	2	2	3	3	2	2	2	4	4	3	2	3	3	3	2	2	2	2	2	2	2	2	6	6	2	6	3	2	3	2	2	2
57	32	1	7	3	3	3	3	4	3	4	3	4	3	4	4	5	4	3	4	3	3	3	2	3	4	4	3	3	3	3	3	4	3	4	3	4	3	4	3	5	5	4	4	3	2	4	3	3	3
58	18	1	7	3	4	4	4	4	2	4	2	3	3	4	4	4	4	3	4	4	2	4	3	3	4	4	4	4	4	4	3	4	4	4	4	4	3	4	4	4	4	4	4	3	2	4	4	2	4
59	25	2	7	4	3	3	3	4	4	3	4	3	3	3	3	5	4	5	4	2	5	3	4	3	4	4	3	3	4	4	4	5	3	5	4	3	4	4	3	5	4	3	4	3	3	4	5	4	4
60	.	2	.	2	2	2	2	2	2	2	2	2	2	2	3	5	3	3	3	2	2	2	2	2	2	3	3	2	2	2	1	4	2	3	2	2	2	3	2	6	5	5	5	2	2	2	3	2	3
61	.	2	7	4	2	3	2	3	3	4	2	3	4	4	2	3	4	5	5	6	3	5	3	3	4	4	2	2	4	4	4	3	2	5	3	2	4	3	3	6	7	3	5	2	4	1	5	4	3
62	17	2	7	4	3	3	3	3	3	3	3	3	3	3	3	3	3	4	3	3	4	5	5	5	3	5	3	3	4	4	4	3	3	4	3	3	3	3	3	4	4	4	4	3	3	3	3	3	3
63	19	2	7	3	3	3	3	4	2	4	2	3	2	2	4	5	4	3	3	4	3	4	2	4	4	4	3	2	4	2	4	2	3	3	3	3	2	3	4	6	6	4	4	2	2	3	2	2	2
64	27	2	.	4	4	4	4	4	4	4	4	4	4	4	4	4	4	4	4	4	4	4	4	4	4	5	5	4	4	4	4	4	4	4	4	4	4	4	4	4	4	4	4	4	5	4	4	5	4
65	20	2	7	3	2	2	2	3	3	2	3	2	3	3	5	5	3	2	3	2	1	3	5	2	2	3	2	2	5	4	3	2	2	2	2	2	3	2	3	6	6	2	3	2	2	3	3	2	2
66	20	1	7	3	3	3	2	3	2	2	2	3	2	3	4	4	4	2	2	2	3	2	2	2	4	4	3	2	2	2	2	2	2	2	2	2	2	2	2	5	4	4	4	2	2	3	2	4	2
67	18	1	7	3	2	2	2	4	3	3	2	4	2	4	4	4	4	2	3	4	4	2	2	2	3	3	3	2	4	4	3	3	3	4	4	4	4	4	3	6	6	5	5	2	1	2	3	2	2
68	27	2	.	4	6	5	4	4	4	4	4	5	5	5	2	4	4	6	6	6	3	5	5	6	4	5	5	5	5	4	4	4	4	4	4	4	4	4	4	4	4	3	4	4	4	4	4	4	4
69	21	1	7	3	3	3	3	3	3	3	1	4	4	3	5	5	3	3	3	5	3	3	3	2	3	3	2	1	3	3	4	3	3	4	3	4	3	5	2	5	6	5	5	2	3	2	5	3	3
70	19	1	7	3	3	3	2	3	3	3	3	2	3	3	4	4	3	3	3	4	3	3	3	3	3	4	3	2	3	3	4	3	3	3	3	2	3	3	3	4	4	3	3	3	3	3	2	5	5
71	19	1	7	2	3	3	3	4	2	4	2	3	3	4	3	4	4	3	4	4	3	3	3	3	2	4	3	2	2	2	3	2	3	4	3	3	2	3	3	5	6	4	4	3	3	2	3	3	3
72	21	2	7	4	4	4	4	4	4	4	4	4	4	4	4	4	4	4	4	4	4	4	4	4	4	4	4	4	4	4	4	4	4	4	4	4	4	4	4	4	4	4	4	4	4	4	4	4	4
73	20	2	7	4	4	3	3	4	4	3	4	4	3	3	4	5	4	4	4	4	3	3	3	4	4	4	4	3	3	4	4	4	3	4	4	4	4	4	4	5	5	5	4	3	3	4	5	4	4
74	.	2	7	3	5	4	3	3	3	3	4	3	4	4	4	5	4	3	4	4	4	3	4	4	4	4	4	4	3	3	4	4	3	4	3	3	4	3	4	5	3	4	4	3	3	4	3	3	3
75	24	2	.	4	4	4	4	4	4	4	4	4	4	4	4	4	4	4	4	4	4	4	4	4	4	4	4	4	4	4	4	4	4	4	4	4	4	4	4	4	4	4	4	4	4	4	4	4	4
76	20	1	7	2	2	2	2	2	2	2	2	2	1	2	4	4	4	1	3	4	3	2	1	1	4	2	1	1	3	2	3	1	4	4	2	2	2	2	2	7	6	5	4	1	1	1	1	3	2
77	18	2	7	2	3	2	2	2	2	2	3	3	3	4	4	3	3	2	3	3	2	2	3	3	3	5	5	3	3	2	5	1	4	3	4	4	3	2	2	4	5	3	2	1	5	3	2	3	2
78	18	1	7	4	4	4	4	4	4	4	4	4	4	4	4	4	4	4	4	4	4	4	4	4	4	4	4	4	4	4	4	4	4	4	4	4	4	4	4	4	4	4	4	4	4	4	4	4	4
79	.	2	7	3	2	3	2	4	2	2	2	2	2	2	6	6	4	3	2	3	3	4	3	4	2	2	2	2	2	2	2	2	2	4	2	2	2	2	2	6	6	4	6	2	2	2	3	2	2
80	18	1	7	5	5	4	5	3	5	5	4	4	3	5	2	3	3	4	3	3	3	4	5	3	3	2	3	5	3	5	6	4	5	6	4	6	3	4	4	3	3	2	3	5	5	1	5	4	3
81	18	1	7	5	4	3	3	3	3	5	3	3	3	3	5	4	5	5	3	6	3	6	6	3	5	3	5	3	4	4	5	3	3	5	2	3	5	3	3	5	5	5	5	3	5	3	3	2	2
82	.	1	7	2	4	3	2	2	3	3	3	2	2	2	3	6	4	3	3	4	3	3	3	2	3	3	3	2	2	2	2	2	2	3	3	3	2	3	2	6	6	5	6	3	2	2	2	2	2
83	19	2	7	4	4	2	3	3	3	4	3	2	2	4	4	6	4	3	4	4	2	4	2	3	4	4	5	2	3	4	4	4	3	3	1	2	4	4	2	5	6	5	5	4	5	3	3	2	2
84	.	2	7	4	5	5	5	4	2	5	3	2	2	4	2	2	3	5	5	6	2	6	6	6	4	4	2	2	5	6	5	3	2	5	4	4	4	4	2	4	5	4	4	5	6	2	4	5	4
85	23	1	4	2	1	1	1	1	1	1	1	1	1	2	6	2	6	1	1	2	1	2	1	1	1	1	2	1	1	2	2	1	1	2	2	1	2	2	1	6	6	6	1	2	1	1	1	2	2
86	19	1	7	4	2	1	2	1	1	3	1	2	2	2	3	4	4	1	3	4	1	2	1	2	3	4	3	2	4	3	4	2	3	2	1	2	2	3	1	5	6	4	5	2	2	1	2	3	2
87	19	1	7	2	2	1	1	1	2	2	1	2	1	2	2	6	1	3	3	2	1	2	2	2	2	2	2	3	2	2	1	2	1	2	2	2	1	2	1	6	6	1	2	3	2	2	2	2	5
88	18	2	7	5	3	4	4	4	4	4	4	3	4	4	4	3	3	3	3	3	3	4	4	5	4	4	4	3	4	4	3	4	4	4	4	4	4	4	4	4	4	4	4	5	4	4	4	3	3
89	.	2	7	3	3	3	3	3	3	3	3	3	3	2	4	4	4	.	3	3	4	3	4	3	4	4	4	2	3	3	4	2	3	3	4	3	3	4	3	5	4	3	4	4	3	4	4	3	3
90	18	2	7	4	4	4	4	4	4	4	4	4	4	4	4	4	4	4	4	4	4	4	4	4	4	4	4	4	4	4	4	4	4	4	4	4	4	4	4	4	4	4	4	4	4	4	4	4	4
91	18	2	7	2	2	2	2	2	2	2	2	2	2	2	2	6	4	2	2	2	2	2	2	2	2	2	2	2	2	2	2	2	2	2	2	2	2	2	2	2	6	2	2	2	2	2	2	2	2
92	19	2	7	4	5	5	3	4	4	4	3	4	3	4	2	3	2	3	3	3	3	4	3	3	5	4	3	3	4	5	4	3	4	5	4	4	3	3	4	6	5	4	3	3	1	1	1	4	4
93	.	2	7	3	3	3	3	2	2	3	3	3	4	5	2	4	4	3	4	4	4	3	3	3	4	4	3	2	4	3	4	3	3	5	3	2	4	3	4	5	5	5	3	2	3	2	2	3	2
94	18	2	7	1	1	1	1	2	2	2	2	2	1	2	3	5	6	3	2	3	2	2	2	2	2	2	4	2	2	1	2	2	1	1	1	1	2	2	1	7	7	6	6	3	2	2	3	1	2
95	18	1	7	3	3	3	3	4	4	4	2	4	3	4	4	4	4	4	4	4	4	4	4	4	4	4	3	4	4	4	4	4	4	3	4	4	4	4	4	4	4	4	4	3	4	2	3	3	3
96	.	1	7	3	2	3	3	3	2	2	2	3	2	3	4	5	4	3	3	3	4	3	3	3	4	3	2	2	3	2	3	3	3	3	3	2	3	3	3	5	4	4	4	2	2	3	3	2	3
97	20	1	1	3	3	3	3	4	2	2	2	4	3	4	5	3	4	3	5	6	3	4	4	4	4	4	4	2	4	4	3	2	2	5	4	3	4	2	3	6	6	5	5	5	6	3	5	4	4
98	19	2	7	2	2	2	2	2	2	2	1	2	2	2	6	6	3	2	2	2	2	2	2	2	2	2	3	2	2	2	2	2	2	2	1	1	2	2	2	6	7	6	5	2	2	2	2	2	2
99	20	2	7	2	2	2	3	3	2	2	2	2	3	2	3	5	4	4	3	3	3	3	2	2	2	3	3	2	3	3	3	3	3	4	2	2	3	3	2	5	5	3	5	3	3	3	2	3	2
100	25	2	.	4	4	3	3	4	4	4	4	4	4	4	4	3	4	4	4	4	4	4	5	5	5	4	3	3	4	4	4	4	3	4	3	3	4	4	3	4	4	4	3	3	3	3	5	4	4
101	19	2	7	2	2	2	3	2	2	2	2	2	2	2	4	4	4	2	2	2	3	2	2	2	2	3	4	2	2	2	2	2	2	3	2	2	2	2	2	5	5	4	5	3	3	4	4	4	3
102	.	2	.	2	4	2	3	2	2	3	2	2	2	2	4	5	5	3	4	4	4	4	2	4	2	4	3	2	4	4	4	2	2	2	2	4	2	4	2	6	6	6	6	1	2	2	2	3	2
103	30	1	.	4	4	4	4	4	4	4	4	4	4	4	4	4	4	4	4	4	4	4	3	5	4	4	4	4	4	4	4	4	4	4	4	4	4	4	4	4	4	4	4	4	3	3	2	4	4
104	18	2	7	4	4	5	4	5	3	3	3	5	5	5	3	2	2	5	3	6	5	3	3	5	4	6	4	3	3	5	5	5	4	5	3	4	6	5	6	2	4	4	2	3	2	2	4	6	4
105	19	1	7	3	3	3	3	2	3	3	2	3	2	3	4	4	5	3	3	3	2	3	3	3	3	4	3	2	3	3	3	2	3	3	3	2	3	4	3	5	5	5	5	3	3	2	5	4	4
106	27	2	.	4	3	3	3	3	2	3	2	3	4	3	3	4	3	3	4	5	2	4	3	3	3	4	3	3	3	3	3	3	3	3	3	4	3	4	3	4	5	4	3	3	2	3	4	3	3
107	21	1	7	3	3	3	3	3	3	3	4	3	4	3	3	5	3	4	3	4	3	3	3	4	5	3	4	4	3	5	3	3	3	4	3	3	3	3	3	4	4	3	3	4	3	3	5	5	3
108	26	2	.	4	3	2	2	4	2	2	2	4	3	3	4	5	5	2	4	3	3	2	2	2	4	4	2	2	3	2	3	2	2	2	3	2	4	2	4	4	4	4	5	2	2	2	2	4	3
109	25	1	.	6	3	3	4	4	4	4	4	3	3	3	4	4	4	4	4	5	3	4	4	4	4	6	4	4	4	4	4	4	4	4	3	4	3	4	4	4	4	4	4	3	4	3	5	6	4
110	.	2	7	5	3	4	4	4	2	4	4	3	4	3	2	4	3	4	4	5	3	4	4	4	4	5	4	4	4	4	4	5	3	4	4	4	4	4	4	4	4	4	3	5	4	4	4	5	4
111	19	1	7	2	2	2	2	2	2	2	2	4	2	4	4	3	4	2	2	2	2	3	4	4	4	4	2	2	3	4	2	2	2	4	2	2	2	2	4	6	6	5	3	3	2	2	4	2	2
112	19	1	7	6	4	3	3	3	2	2	3	3	2	4	5	6	4	3	4	4	2	2	2	3	4	6	3	2	3	3	3	2	2	4	2	4	3	3	3	4	5	4	6	3	3	2	5	2	2
113	.	1	7	3	3	3	3	.	3	4	3	3	3	4	3	5	3	3	4	3	3	6	3	3	4	3	4	6	3	3	2	2	3	3	3	2	3	4	3	5	6	6	5	5	5	2	2	3	3
114	18	2	7	.	.	.	.	.	.	.	.	.	.	.	.	.	.	.	.	.	.	.	.	.	.	.	.	.	.	.	.	.	.	.	.	.	.	.	.	.	.	.	.	.	.	.	.	4	4
115	23	1	.	5	4	5	4	5	5	4	5	5	5	5	3	5	3	5	5	4	5	5	5	5	4	5	5	4	5	4	5	4	3	5	4	4	5	5	4	3	3	5	3	4	5	5	5	5	5
116	19	1	7	5	4	3	5	3	3	2	3	4	3	4	3	3	4	4	3	3	3	3	6	5	3	3	4	5	4	4	5	6	4	4	3	6	3	3	3	4	4	3	5	5	2	3	3	4	4
117	21	1	7	4	3	3	2	3	3	4	2	4	4	3	5	4	4	3	3	4	3	4	3	3	4	4	3	3	3	3	4	2	3	3	4	3	4	4	3	5	6	4	4	3	2	3	4	4	2
118	18	2	7	3	3	3	3	3	3	3	3	2	3	4	2	3	3	3	3	4	3	3	3	3	2	4	5	2	3	2	3	3	3	4	2	2	3	3	3	5	4	3	3	3	3	3	4	4	2
119	18	1	7	2	7	4	1	3	3	4	1	5	3	2	2	4	3	3	6	6	6	2	3	2	6	3	2	3	7	3	2	2	2	5	3	4	6	3	4	2	4	5	7	2	2	1	7	7	6
120	23	1	7	2	2	2	2	6	2	2	2	2	2	2	4	4	4	2	2	4	2	2	2	2	2	2	2	2	2	2	2	2	2	2	2	2	2	2	2	6	6	6	6	2	2	2	2	2	2
121	.	2	7	3	2	2	2	2	2	2	2	2	2	2	5	6	5	2	2	3	2	2	3	4	4	4	3	2	4	4	4	2	2	3	2	3	2	3	2	6	5	6	6	2	2	3	3	3	2
122	27	2	.	4	4	3	4	5	3	4	2	4	3	4	3	3	3	3	4	5	4	3	3	3	3	4	4	3	3	3	3	4	3	5	4	4	5	4	4	4	4	5	3	3	3	2	2	4	4
123	18	2	7	2	1	2	2	2	2	2	2	2	1	3	6	6	7	3	3	3	2	1	2	2	2	2	2	2	2	1	2	1	2	2	2	2	3	2	1	6	6	6	6	2	2	3	3	2	2
124	19	2	7	4	3	4	4	4	4	3	4	4	3	3	6	4	4	4	4	4	3	3	3	4	4	4	4	4	4	4	4	3	3	4	4	4	4	3	4	4	5	4	4	3	3	4	4	3	4
125	19	1	7	3	4	3	2	4	4	4	2	5	4	4	4	4	3	5	3	6	5	2	3	2	3	4	3	4	3	4	4	4	4	4	3	4	5	2	2	5	3	4	2	3	2	4	4	5	4
126	.	2	7	4	3	3	3	3	3	3	3	4	3	3	4	5	4	3	4	4	3	4	4	4	4	4	5	4	4	4	4	3	3	3	3	4	3	4	4	4	5	4	4	3	4	3	3	4	4
127	23	2	7	2	2	2	2	2	2	2	2	2	2	2	4	4	4	2	2	2	2	2	2	2	2	2	3	2	2	2	2	2	2	2	3	2	2	2	2	5	5	5	4	2	2	2	2	2	2
128	19	2	7	2	3	3	3	3	3	3	3	3	3	4	5	5	4	3	3	2	2	1	1	1	2	3	4	3	3	4	3	3	2	3	1	3	2	2	3	6	5	6	5	3	3	3	4	3	2
129	.	2	7	4	4	4	2	4	4	4	4	4	4	4	4	4	4	4	4	4	4	4	4	4	4	4	4	4	4	4	4	4	4	4	4	4	4	4	4	4	4	4	4	4	2	4	4	4	4
130	19	2	7	5	3	4	5	5	4	4	5	3	4	3	3	3	3	3	4	4	3	5	3	4	4	4	4	4	4	3	4	4	3	4	4	5	5	3	5	5	4	3	3	4	3	4	5	3	4
131	18	2	7	2	1	1	1	1	1	2	1	1	2	2	2	1	1	2	2	3	2	1	2	2	1	2	2	2	1	2	1	2	1	2	1	2	1	2	1	6	1	5	1	2	1	1	2	1	2
132	20	1	7	6	3	5	3	3	3	3	3	3	3	4	2	3	3	3	4	3	3	3	2	3	3	4	5	5	4	5	5	3	3	5	3	3	4	4	4	5	5	5	2	5	3	3	5	4	3
133	27	2	7	5	4	4	3	4	3	4	2	3	3	4	4	4	3	4	4	3	1	4	3	3	4	4	4	3	3	3	3	4	3	4	2	4	3	4	2	6	5	4	4	3	1	3	4	4	4
134	30	1	7	4	4	2	2	4	2	2	2	2	2	2	3	4	3	3	2	2	2	2	2	4	4	4	3	2	4	4	4	2	2	4	2	3	2	4	2	6	5	5	3	2	5	2	2	2	3
135	23	1	.	3	3	2	3	4	2	4	3	4	3	3	4	3	5	2	4	4	2	3	4	3	4	5	2	2	4	3	4	2	2	3	3	4	3	3	4	6	5	4	5	3	2	3	5	3	3
136	19	2	7	4	4	3	3	4	3	3	3	3	3	3	4	4	4	3	4	4	3	3	3	3	4	4	3	3	4	4	4	3	4	4	3	3	4	4	3	4	4	4	4	3	2	3	4	4	3
137	22	1	7	2	3	3	2	2	2	2	2	2	2	2	4	4	4	3	3	3	3	2	2	2	2	3	3	3	3	3	3	3	3	3	2	2	2	2	4	4	6	6	4	3	3	3	2	3	2
138	.	2	7	3	2	2	2	3	3	2	3	2	2	2	4	6	4	2	2	3	3	2	2	2	2	4	3	2	3	3	3	2	2	2	2	2	2	3	3	6	6	5	6	3	2	3	3	2	2
139	25	1	.	4	4	4	3	3	4	4	3	3	3	4	4	4	4	3	4	4	4	4	3	4	4	5	3	3	4	4	4	4	3	4	4	4	4	4	4	4	4	4	3	3	3	3	4	4	4
140	24	2	7	2	2	2	2	2	2	2	2	3	2	2	6	6	6	2	2	2	3	2	2	2	3	2	2	2	2	2	2	1	2	2	2	2	2	3	2	6	4	7	4	2	1	1	2	3	4
141	.	1	7	.	.	.	.	.	.	.	.	.	.	.	.	.	.	.	.	.	.	.	.	.	.	.	.	.	.	.	.	.	.	.	.	.	.	.	.	.	.	.	.	.	.	.	.	2	2
142	21	2	7	3	2	2	1	2	1	2	2	2	1	2	6	6	6	2	3	3	3	2	2	3	2	3	3	2	2	3	2	2	2	2	2	1	2	2	2	6	6	6	2	3	3	3	2	2	2
143	25	1	7	3	3	3	3	3	2	4	2	4	3	4	4	5	4	4	3	4	4	3	2	2	3	2	2	2	2	3	3	2	4	4	3	4	3	4	4	5	4	5	4	2	2	2	2	4	4
144	.	1	7	3	3	4	3	5	3	3	2	2	3	4	2	3	2	2	3	5	1	5	3	3	3	4	5	2	2	3	3	2	2	5	2	3	4	3	3	4	5	5	5	5	4	3	6	3	2
145	.	2	.	4	3	3	3	3	3	3	4	3	3	3	4	5	4	3	4	4	3	4	4	3	4	4	5	4	4	4	4	3	3	4	3	3	4	3	3	4	5	5	5	3	3	5	2	4	4
146	20	1	7	1	1	1	2	2	2	2	2	2	1	1	6	6	6	1	2	2	2	2	2	2	2	2	2	2	2	1	1	1	1	2	2	2	1	2	1	7	6	6	6	1	2	2	2	1	2
147	19	1	7	4	4	4	3	4	4	4	4	5	4	4	4	4	5	4	4	4	4	4	3	5	4	4	4	4	4	4	4	4	4	4	4	4	4	4	4	4	4	4	4	5	4	4	4	7	4
148	20	2	7	4	3	3	3	4	4	3	4	4	4	4	3	5	4	3	3	5	3	4	5	5	4	5	5	4	4	4	4	4	2	4	3	3	4	4	4	4	5	4	4	3	3	5	6	5	4
149	.	1	7	3	3	2	3	2	2	3	4	2	2	3	3	3	3	4	3	2	3	2	3	3	4	2	2	2	2	3	2	3	3	3	2	3	2	4	4	4	6	6	5	2	2	3	3	3	3
150	20	1	7	4	4	5	5	5	4	4	4	3	3	6	5	5	5	4	4	3	5	4	5	4	5	4	2	2	6	3	4	5	5	4	5	4	6	3	6	5	5	5	5	5	4	4	3	5	4
151	19	2	7	3	3	2	3	3	4	3	3	4	3	4	4	4	4	2	4	4	3	4	2	4	3	6	4	4	4	4	4	4	4	4	3	4	4	4	4	5	5	5	4	3	4	5	4	.	.
152	20	2	7	4	3	3	3	4	4	3	4	3	4	4	3	3	2	3	3	3	4	4	3	3	3	3	4	3	4	2	4	3	4	4	3	3	3	4	4	5	4	4	3	3	3	3	3	5	4
153	19	1	7	2	2	1	1	1	1	1	1	2	1	2	6	6	5	2	2	3	3	1	1	1	2	2	1	1	2	1	2	2	2	2	2	2	2	2	2	6	6	6	5	1	1	1	1	2	2
154	28	1	.	2	2	1	2	2	2	3	5	2	3	2	4	4	3	3	3	3	3	4	3	3	2	3	3	2	4	3	3	3	4	3	3	2	3	3	2	5	5	4	3	2	2	2	2	2	2
155	18	1	7	4	4	4	4	4	4	4	4	4	4	4	4	4	4	4	4	4	4	4	4	4	4	4	4	4	4	4	4	4	4	4	4	4	4	4	4	4	4	4	4	4	4	4	4	4	4
156	18	2	2	4	4	4	3	4	4	4	4	4	4	4	4	4	4	4	4	4	2	4	5	5	4	4	6	4	4	4	4	4	4	4	4	4	4	4	4	4	4	4	4	4	3	4	2	4	4
157	18	2	7	4	4	2	4	4	4	4	4	2	4	4	4	4	4	2	4	4	4	4	4	4	4	4	4	4	4	4	4	4	3	4	2	4	4	4	4	4	4	4	4	4	4	4	4	4	2
158	18	2	7	2	2	2	2	2	2	2	2	2	2	2	4	6	4	2	2	2	2	2	2	1	2	4	2	2	2	2	2	2	2	2	2	2	2	2	2	6	4	6	3	2	1	1	1	2	2
159	21	2	7	3	2	3	3	2	2	4	3	2	2	2	4	4	4	2	2	4	4	2	2	2	3	4	2	1	3	2	3	2	2	4	2	2	2	2	3	5	4	4	3	2	2	2	2	3	3
160	.	1	7	3	2	2	2	2	2	2	2	2	2	2	5	6	6	2	4	4	4	2	2	2	2	2	2	2	2	2	2	2	2	2	2	2	2	2	2	6	6	6	3	2	3	2	2	2	2
161	19	2	7	2	2	1	2	1	4	1	1	2	1	1	6	6	2	2	1	3	3	3	1	2	2	2	1	1	1	1	1	1	2	2	3	2	2	1	1	7	6	6	6	1	1	1	3	2	2
162	18	1	7	2	2	2	2	2	2	2	2	2	2	2	2	6	6	2	2	2	2	2	2	2	2	3	2	2	2	2	3	2	2	2	2	2	2	2	2	6	6	6	7	2	2	2	2	2	2
163	23	2	7	3	2	2	2	2	2	2	2	2	2	2	3	4	3	3	3	2	3	2	2	2	2	4	3	1	2	2	2	2	2	3	2	2	3	2	2	6	6	3	5	4	3	2	4	3	2
164	20	1	7	5	4	3	6	3	5	3	2	2	7	5	3	3	1	5	3	3	3	4	2	2	5	6	5	5	7	7	5	3	2	5	3	4	3	3	3	5	3	3	5	6	7	6	7	5	6
165	.	2	7	4	3	3	4	3	3	3	3	3	3	3	3	4	4	3	4	3	3	4	4	4	4	4	4	3	4	4	3	4	4	3	3	3	4	4	3	6	4	5	4	3	3	3	3	3	3
166	23	1	7	4	4	4	4	4	4	4	4	4	4	4	4	4	4	4	4	3	4	4	4	4	4	4	4	4	4	4	4	4	4	4	4	4	4	4	4	4	4	4	4	4	4	4	4	4	4
167	19	2	7	4	3	4	3	4	4	4	3	4	4	4	3	4	3	3	4	4	2	3	5	5	4	4	3	2	4	4	4	3	3	4	3	4	4	4	4	5	4	4	5	2	3	2	3	4	4
168	19	2	7	2	4	4	2	2	2	2	4	2	4	2	2	4	3	2	4	2	2	2	4	4	2	4	2	2	4	4	4	4	2	2	4	2	4	4	4	6	2	4	4	2	2	4	2	4	2
169	19	1	7	3	2	2	1	2	2	2	2	2	2	2	6	6	3	2	2	2	1	3	2	2	2	3	2	2	2	2	2	2	2	2	2	1	2	2	2	6	6	6	6	1	2	2	4	2	2
170	18	1	7	2	1	2	2	2	2	2	2	2	2	2	4	4	4	2	2	2	2	2	2	2	1	2	3	2	2	2	2	2	2	5	2	2	2	2	2	6	6	6	2	2	2	2	2	2	2
171	19	1	7	4	3	3	4	3	3	3	4	3	4	3	3	4	4	4	3	3	3	3	4	4	4	3	3	3	3	4	4	3	3	4	4	4	3	4	3	4	4	4	3	3	3	3	3	4	5
172	26	2	6	4	3	3	3	3	2	2	3	3	3	3	3	4	3	3	3	4	3	2	2	2	3	3	3	2	3	3	3	3	3	3	3	3	4	3	3	4	4	4	3	3	3	3	2	3	2
173	20	2	7	4	4	4	4	4	4	4	4	4	4	4	4	3	4	4	4	4	3	4	7	5	4	4	4	3	4	4	4	4	4	4	4	4	4	4	4	5	4	4	4	4	2	3	3	4	4
174	27	2	7	4	4	4	4	4	4	4	4	4	4	4	4	4	4	4	4	4	4	4	4	4	4	4	4	4	4	4	4	4	4	4	4	4	4	4	4	4	4	4	4	4	4	4	4	4	4
175	18	2	7	3	3	4	3	4	3	4	2	4	3	3	2	3	2	5	3	4	4	2	2	2	4	4	5	2	3	3	3	4	4	5	3	2	3	3	4	5	5	5	3	2	2	4	4	3	3
176	19	1	1	4	4	3	3	4	3	3	4	3	3	3	4	4	4	3	4	4	3	4	3	4	4	4	5	4	4	4	4	4	2	2	2	2	3	4	3	6	6	4	4	4	2	2	4	4	3
177	32	2	.	4	3	3	3	3	4	4	3	3	3	3	3	3	3	3	3	3	3	3	4	3	3	4	4	4	3	3	3	4	3	4	4	3	3	4	4	3	3	3	3	3	3	4	3	2	2
178	21	1	7	1	1	1	1	1	1	2	3	1	2	1	1	6	4	1	1	1	1	3	2	1	2	2	6	1	3	2	2	2	1	6	1	1	1	1	1	7	7	7	4	2	2	1	5	2	1
179	19	1	7	4	3	5	5	4	6	3	4	3	6	2	4	6	2	4	4	4	6	3	5	4	5	3	5	4	4	5	3	5	3	3	4	4	6	3	4	4	3	4	4	4	4	3	5	4	2
180	19	1	7	4	2	4	2	4	4	4	2	3	3	4	4	4	4	4	3	4	3	4	4	3	4	4	4	3	3	4	4	3	3	4	4	2	4	4	4	5	6	6	4	4	4	4	4	4	4
181	18	2	7	1	1	1	1	1	1	1	1	2	1	2	3	6	7	1	1	1	1	1	2	1	1	1	1	1	1	1	1	.	1	2	2	2	1	1	2	7	7	7	6	1	1	1	1	1	1
182	20	2	7	2	3	2	2	2	2	2	2	2	2	3	2	4	4	3	2	2	3	3	2	2	3	2	3	2	3	4	3	2	2	3	2	2	3	2	3	4	4	5	3	3	3	3	2	3	2
183	25	2	7	5	4	4	4	4	4	4	4	4	5	4	3	3	3	5	4	5	5	5	5	4	4	5	4	4	5	5	5	4	4	5	4	4	4	4	4	4	4	4	5	5	4	5	5	4	4
184	20	2	7	4	3	3	3	3	3	4	3	3	3	2	3	5	5	3	3	3	3	4	3	3	3	4	3	2	4	3	4	3	3	4	4	3	3	4	4	5	5	5	3	3	4	2	3	4	3
185	.	1	7	2	2	2	2	2	2	3	3	3	2	3	3	6	3	2	3	2	1	3	2	4	2	4	5	2	2	4	2	2	3	3	3	3	3	3	3	6	7	6	3	4	2	3	4	4	3
[truncated: 928 more columns]
