# Supplementary material for: A longitudinal and experimental study of the impact of knowledge on the bases of institutional trust
Source: PLoS One. 2017 Apr 17;12(4):e0175387. doi: 10.1371/journal.pone.0175387 (PMC5393579; doi:10.1371/journal.pone.0175387)
Supplement: S4 File — (SAS) [file pone.0175387.s004.sas]

*Import Datasets;

*Single-level Dataset;

PROC IMPORT DATAFILE="C:\Users\Damien\Desktop\PLOS One Docs\LongitudinalData.csv" 
	OUT=work.TrustSingleLevel DBMS=CSV REPLACE;
	RUN;

*Creating the Trustworthiness Scale for each institution;

DATA work.TrustSingleLevel; SET work.TrustSingleLevel;
NDNRATCR1NC = MEAN (OF NDNR_LegScaleR1R,NDNR_PFRScaleR1R,NDNR_PFVScaleR1R,NDNR_DistJScaleR1R,NDNR_LoyalScaleR1R,NDNR_ValuesScaleR1R,
			NDNR_TBMScaleR1R,NDNR_TCScaleR1R,NDNR_THIScaleR1R,NDNR_ObeyScaleR1R);
NDNRATCR2NC = MEAN (OF NDNR_LegScaleR2R,NDNR_PFRScaleR2R,NDNR_PFVScaleR2R,NDNR_DistJScaleR2R,NDNR_LoyalScaleR2R,NDNR_ValuesScaleR2R,
			NDNR_TBMScaleR2R,NDNR_TCScaleR2R,NDNR_THIScaleR2R,NDNR_ObeyScaleR2R);
NDNRATCR3NC = MEAN (OF NDNR_LegScaleR3R,NDNR_PFRScaleR3R,NDNR_PFVScaleR3R,NDNR_DistJScaleR3R,NDNR_LoyalScaleR3R,NDNR_ValuesScaleR3R,
			NDNR_TBMScaleR3R,NDNR_TCScaleR3R,NDNR_THIScaleR3R,NDNR_ObeyScaleR3R);
NDNRATCR4NC = MEAN (OF NDNR_LegScaleR4R,NDNR_PFRScaleR4R,NDNR_PFVScaleR4R,NDNR_DistJScaleR4R,NDNR_LoyalScaleR4R,NDNR_ValuesScaleR4R,
			NDNR_TBMScaleR4R,NDNR_TCScaleR4R,NDNR_THIScaleR4R,NDNR_ObeyScaleR4R);
NDNRATCR5NC = MEAN (OF NDNR_LegScaleR5R,NDNR_PFRScaleR5R,NDNR_PFVScaleR5R,NDNR_DistJScaleR5R,NDNR_LoyalScaleR5R,NDNR_ValuesScaleR5R,
			NDNR_TBMScaleR5R,NDNR_TCScaleR5R,NDNR_THIScaleR5R,NDNR_ObeyScaleR5R);
NDNRATCR6NC = MEAN (OF NDNR_LegScaleR6R,NDNR_PFRScaleR6R,NDNR_PFVScaleR6R,NDNR_DistJScaleR6R,NDNR_LoyalScaleR6R,NDNR_ValuesScaleR6R,
			NDNR_TBMScaleR6R,NDNR_TCScaleR6R,NDNR_THIScaleR6R,NDNR_ObeyScaleR6R);
NRDATCR1NC = MEAN (OF NRD_LegScaleR1R,NRD_PFRScaleR1R,NRD_PFVScaleR1R,NRD_DistJScaleR1R,NRD_LoyalScaleR1R,NRD_ValuesScaleR1R,
			NRD_TBMScaleR1R,NRD_TCScaleR1R,NRD_THIScaleR1R,NRD_ObeyScaleR1R);
NRDATCR2NC = MEAN (OF NRD_LegScaleR2R,NRD_PFRScaleR2R,NRD_PFVScaleR2R,NRD_DistJScaleR2R,NRD_LoyalScaleR2R,NRD_ValuesScaleR2R,
			NRD_TBMScaleR2R,NRD_TCScaleR2R,NRD_THIScaleR2R,NRD_ObeyScaleR2R);
NRDATCR3NC = MEAN (OF NRD_LegScaleR3R,NRD_PFRScaleR3R,NRD_PFVScaleR3R,NRD_DistJScaleR3R,NRD_LoyalScaleR3R,NRD_ValuesScaleR3R,
			NRD_TBMScaleR3R,NRD_TCScaleR3R,NRD_THIScaleR3R,NRD_ObeyScaleR3R);
NRDATCR4NC = MEAN (OF NRD_LegScaleR4R,NRD_PFRScaleR4R,NRD_PFVScaleR4R,NRD_DistJScaleR4R,NRD_LoyalScaleR4R,NRD_ValuesScaleR4R,
			NRD_TBMScaleR4R,NRD_TCScaleR4R,NRD_THIScaleR4R,NRD_ObeyScaleR4R);
NRDATCR5NC = MEAN (OF NRD_LegScaleR5R,NRD_PFRScaleR5R,NRD_PFVScaleR5R,NRD_DistJScaleR5R,NRD_LoyalScaleR5R,NRD_ValuesScaleR5R,
			NRD_TBMScaleR5R,NRD_TCScaleR5R,NRD_THIScaleR5R,NRD_ObeyScaleR5R);
NRDATCR6NC = MEAN (OF NRD_LegScaleR6R,NRD_PFRScaleR6R,NRD_PFVScaleR6R,NRD_DistJScaleR6R,NRD_LoyalScaleR6R,NRD_ValuesScaleR6R,
			NRD_TBMScaleR6R,NRD_TCScaleR6R,NRD_THIScaleR6R,NRD_ObeyScaleR6R);
RUN;

*Combining NDNR and NRD into "Water Regulation" items;

*Items;

	DATA work.TrustSingleLevel; 
		SET work.TrustSingleLevel;

WRUSConf1R1 = MEAN (OF NDNR_USConf1R1, NRD_USConf1R1);
WRUSConf2R1 = MEAN (OF NDNR_USConf2R1, NRD_USConf2R1);
WRUSConf3R1 = MEAN (OF NDNR_USConf3R1, NRD_USConf3R1);
WRUSConf4R1 = MEAN (OF NDNR_USConf4R1, NRD_USConf4R1);

WRLeg1R1 = MEAN (OF NDNR_Leg1R1, NRD_Leg1R1);
WRLeg2R1 = MEAN (OF NDNR_Leg2R1, NRD_Leg2R1);
WRLeg3R1 = MEAN (OF NDNR_Leg3R1, NRD_Leg3R1);
WRLeg4R1 = MEAN (OF NDNR_Leg4R1, NRD_Leg4R1);

WRPfR1R1 = MEAN (OF NDNR_PfR1R1, NRD_PfR1R1);
WRPfR2R1 = MEAN (OF NDNR_PfR2R1, NRD_PfR2R1);
WRPfR3R1 = MEAN (OF NDNR_PfR3R1, NRD_PfR3R1);

WRPfI1R1 = MEAN (OF NDNR_PfI1R1, NRD_PfI1R1);
WRPfI2R1 = MEAN (OF NDNR_PfI2R1, NRD_PfI2R1);
WRPfI3R1 = MEAN (OF NDNR_PfI3R1, NRD_PfI3R1);
WRPfI4R1 = MEAN (OF NDNR_PfI4R1rev, NRD_PfI4R1rev);

WRPfV1R1 = MEAN (OF NDNR_PfV1R1, NRD_PfV1R1);
WRPfV2R1 = MEAN (OF NDNR_PfV2R1, NRD_PfV2R1);
WRPfV3R1 = MEAN (OF NDNR_PfV3R1, NRD_PfV3R1);

WRDj1R1 = MEAN (OF NDNR_Dj1R1, NRD_Dj1R1);
WRDj2R1 = MEAN (OF NDNR_Dj2R1, NRD_Dj2R1);
WRDj3R1 = MEAN (OF NDNR_Dj3R1, NRD_Dj3R1);

WRLoy1R1 = MEAN (OF NDNR_Loy1R1, NRD_Loy1R1);
WRLoy2R1 = MEAN (OF NDNR_Loy2R1, NRD_Loy2R1);
WRLoy3R1 = MEAN (OF NDNR_Loy3R1, NRD_Loy3R1);
WRLoy4R1 = MEAN (OF NDNR_Loy4R1, NRD_Loy4R1);

WRSvs1R1 = MEAN (OF NDNR_Svs1R1, NRD_Svs1R1);
WRSvs2R1 = MEAN (OF NDNR_Svs2R1, NRD_Svs2R1);
WRSvs3R1 = MEAN (OF NDNR_Svs3R1, NRD_Svs3R1);

WRTwBM1R1 = MEAN (OF NDNR_TwBM1R1, NRD_TwBM1R1);
WRTwBM2R1 = MEAN (OF NDNR_TwBM2R1, NRD_TwBM2R1);
WRTwBM3R1 = MEAN (OF NDNR_TwBM3R1, NRD_TwBM3R1);

WRTwC1R1 = MEAN (OF NDNR_TwC1R1, NRD_TwC1R1);
WRTwC2R1 = MEAN (OF NDNR_TwC2R1, NRD_TwC2R1);

WRTwHI1R1 = MEAN (OF NDNR_TwHI1R1, NRD_TwHI1R1);
WRTwHI2R1 = MEAN (OF NDNR_TwHI2R1, NRD_TwHI2R1);
WRTwHI3R1 = MEAN (OF NDNR_TwHI3R1, NRD_TwHI3R1);

WRCyn1R1 = MEAN (OF NDNR_Cyn1R1, NRD_Cyn1R1);
WRCyn2R1 = MEAN (OF NDNR_Cyn2R1, NRD_Cyn2R1);
WRCyn3R1 = MEAN (OF NDNR_Cyn3R1, NRD_Cyn3R1);
WRCyn4R1 = MEAN (OF NDNR_Cyn4R1, NRD_Cyn4R1);

WRObl1R1 = MEAN (OF NDNR_Obl1R1, NRD_Obl1R1);
WRObl2R1 = MEAN (OF NDNR_Obl2R1, NRD_Obl2R1);
WRObl3R1 = MEAN (OF NDNR_Obl3R1, NRD_Obl3R1);
WRObl4R1 = MEAN (OF NDNR_Obl4R1, NRD_Obl4R1);

WRUSConf1R2 = MEAN (OF NDNR_USConf1R2, NRD_USConf1R2);
WRUSConf2R2 = MEAN (OF NDNR_USConf2R2, NRD_USConf2R2);
WRUSConf3R2 = MEAN (OF NDNR_USConf3R2, NRD_USConf3R2);
WRUSConf4R2 = MEAN (OF NDNR_USConf4R2, NRD_USConf4R2);

WRLeg1R2 = MEAN (OF NDNR_Leg1R2, NRD_Leg1R2);
WRLeg2R2 = MEAN (OF NDNR_Leg2R2, NRD_Leg2R2);
WRLeg3R2 = MEAN (OF NDNR_Leg3R2, NRD_Leg3R2);
WRLeg4R2 = MEAN (OF NDNR_Leg4R2, NRD_Leg4R2);

WRPfR1R2 = MEAN (OF NDNR_PfR1R2, NRD_PfR1R2);
WRPfR2R2 = MEAN (OF NDNR_PfR2R2, NRD_PfR2R2);
WRPfR3R2 = MEAN (OF NDNR_PfR3R2, NRD_PfR3R2);

WRPfI1R2 = MEAN (OF NDNR_PfI1R2, NRD_PfI1R2);
WRPfI2R2 = MEAN (OF NDNR_PfI2R2, NRD_PfI2R2);
WRPfI3R2 = MEAN (OF NDNR_PfI3R2, NRD_PfI3R2);
WRPfI4R2 = MEAN (OF NDNR_PfI4R2rev, NRD_PfI4R2rev);

WRPfV1R2 = MEAN (OF NDNR_PfV1R2, NRD_PfV1R2);
WRPfV2R2 = MEAN (OF NDNR_PfV2R2, NRD_PfV2R2);
WRPfV3R2 = MEAN (OF NDNR_PfV3R2, NRD_PfV3R2);

WRDj1R2 = MEAN (OF NDNR_Dj1R2, NRD_Dj1R2);
WRDj2R2 = MEAN (OF NDNR_Dj2R2, NRD_Dj2R2);
WRDj3R2 = MEAN (OF NDNR_Dj3R2, NRD_Dj3R2);

WRLoy1R2 = MEAN (OF NDNR_Loy1R2, NRD_Loy1R2);
WRLoy2R2 = MEAN (OF NDNR_Loy2R2, NRD_Loy2R2);
WRLoy3R2 = MEAN (OF NDNR_Loy3R2, NRD_Loy3R2);
WRLoy4R2 = MEAN (OF NDNR_Loy4R2, NRD_Loy4R2);

WRSvs1R2 = MEAN (OF NDNR_Svs1R2, NRD_Svs1R2);
WRSvs2R2 = MEAN (OF NDNR_Svs2R2, NRD_Svs2R2);
WRSvs3R2 = MEAN (OF NDNR_Svs3R2, NRD_Svs3R2);

WRTwBM1R2 = MEAN (OF NDNR_TwBM1R2, NRD_TwBM1R2);
WRTwBM2R2 = MEAN (OF NDNR_TwBM2R2, NRD_TwBM2R2);
WRTwBM3R2 = MEAN (OF NDNR_TwBM3R2, NRD_TwBM3R2);

WRTwC1R2 = MEAN (OF NDNR_TwC1R2, NRD_TwC1R2);
WRTwC2R2 = MEAN (OF NDNR_TwC2R2, NRD_TwC2R2);

WRTwHI1R2 = MEAN (OF NDNR_TwHI1R2, NRD_TwHI1R2);
WRTwHI2R2 = MEAN (OF NDNR_TwHI2R2, NRD_TwHI2R2);
WRTwHI3R2 = MEAN (OF NDNR_TwHI3R2, NRD_TwHI3R2);

WRCyn1R2 = MEAN (OF NDNR_Cyn1R2, NRD_Cyn1R2);
WRCyn2R2 = MEAN (OF NDNR_Cyn2R2, NRD_Cyn2R2);
WRCyn3R2 = MEAN (OF NDNR_Cyn3R2, NRD_Cyn3R2);
WRCyn4R2 = MEAN (OF NDNR_Cyn4R2, NRD_Cyn4R2);

WRObl1R2 = MEAN (OF NDNR_Obl1R2, NRD_Obl1R2);
WRObl2R2 = MEAN (OF NDNR_Obl2R2, NRD_Obl2R2);
WRObl3R2 = MEAN (OF NDNR_Obl3R2, NRD_Obl3R2);
WRObl4R2 = MEAN (OF NDNR_Obl4R2, NRD_Obl4R2);

WRUSConf1R3 = MEAN (OF NDNR_USConf1R3, NRD_USConf1R3);
WRUSConf2R3 = MEAN (OF NDNR_USConf2R3, NRD_USConf2R3);
WRUSConf3R3 = MEAN (OF NDNR_USConf3R3, NRD_USConf3R3);
WRUSConf4R3 = MEAN (OF NDNR_USConf4R3, NRD_USConf4R3);

WRLeg1R3 = MEAN (OF NDNR_Leg1R3, NRD_Leg1R3);
WRLeg2R3 = MEAN (OF NDNR_Leg2R3, NRD_Leg2R3);
WRLeg3R3 = MEAN (OF NDNR_Leg3R3, NRD_Leg3R3);
WRLeg4R3 = MEAN (OF NDNR_Leg4R3, NRD_Leg4R3);

WRPfR1R3 = MEAN (OF NDNR_PfR1R3, NRD_PfR1R3);
WRPfR2R3 = MEAN (OF NDNR_PfR2R3, NRD_PfR2R3);
WRPfR3R3 = MEAN (OF NDNR_PfR3R3, NRD_PfR3R3);

WRPfI1R3 = MEAN (OF NDNR_PfI1R3, NRD_PfI1R3);
WRPfI2R3 = MEAN (OF NDNR_PfI2R3, NRD_PfI2R3);
WRPfI3R3 = MEAN (OF NDNR_PfI3R3, NRD_PfI3R3);
WRPfI4R3 = MEAN (OF NDNR_PfI4R3rev, NRD_PfI4R3rev);

WRPfV1R3 = MEAN (OF NDNR_PfV1R3, NRD_PfV1R3);
WRPfV2R3 = MEAN (OF NDNR_PfV2R3, NRD_PfV2R3);
WRPfV3R3 = MEAN (OF NDNR_PfV3R3, NRD_PfV3R3);

WRDj1R3 = MEAN (OF NDNR_Dj1R3, NRD_Dj1R3);
WRDj2R3 = MEAN (OF NDNR_Dj2R3, NRD_Dj2R3);
WRDj3R3 = MEAN (OF NDNR_Dj3R3, NRD_Dj3R3);

WRLoy1R3 = MEAN (OF NDNR_Loy1R3, NRD_Loy1R3);
WRLoy2R3 = MEAN (OF NDNR_Loy2R3, NRD_Loy2R3);
WRLoy3R3 = MEAN (OF NDNR_Loy3R3, NRD_Loy3R3);
WRLoy4R3 = MEAN (OF NDNR_Loy4R3, NRD_Loy4R3);

WRSvs1R3 = MEAN (OF NDNR_Svs1R3, NRD_Svs1R3);
WRSvs2R3 = MEAN (OF NDNR_Svs2R3, NRD_Svs2R3);
WRSvs3R3 = MEAN (OF NDNR_Svs3R3, NRD_Svs3R3);

WRTwBM1R3 = MEAN (OF NDNR_TwBM1R3, NRD_TwBM1R3);
WRTwBM2R3 = MEAN (OF NDNR_TwBM2R3, NRD_TwBM2R3);
WRTwBM3R3 = MEAN (OF NDNR_TwBM3R3, NRD_TwBM3R3);

WRTwC1R3 = MEAN (OF NDNR_TwC1R3, NRD_TwC1R3);
WRTwC2R3 = MEAN (OF NDNR_TwC2R3, NRD_TwC2R3);

WRTwHI1R3 = MEAN (OF NDNR_TwHI1R3, NRD_TwHI1R3);
WRTwHI2R3 = MEAN (OF NDNR_TwHI2R3, NRD_TwHI2R3);
WRTwHI3R3 = MEAN (OF NDNR_TwHI3R3, NRD_TwHI3R3);

WRCyn1R3 = MEAN (OF NDNR_Cyn1R3, NRD_Cyn1R3);
WRCyn2R3 = MEAN (OF NDNR_Cyn2R3, NRD_Cyn2R3);
WRCyn3R3 = MEAN (OF NDNR_Cyn3R3, NRD_Cyn3R3);
WRCyn4R3 = MEAN (OF NDNR_Cyn4R3, NRD_Cyn4R3);

WRObl1R3 = MEAN (OF NDNR_Obl1R3, NRD_Obl1R3);
WRObl2R3 = MEAN (OF NDNR_Obl2R3, NRD_Obl2R3);
WRObl3R3 = MEAN (OF NDNR_Obl3R3, NRD_Obl3R3);
WRObl4R3 = MEAN (OF NDNR_Obl4R3, NRD_Obl4R3);

WRUSConf1R4 = MEAN (OF NDNR_USConf1R4, NRD_USConf1R4);
WRUSConf2R4 = MEAN (OF NDNR_USConf2R4, NRD_USConf2R4);
WRUSConf3R4 = MEAN (OF NDNR_USConf3R4, NRD_USConf3R4);
WRUSConf4R4 = MEAN (OF NDNR_USConf4R4, NRD_USConf4R4);

WRLeg1R4 = MEAN (OF NDNR_Leg1R4, NRD_Leg1R4);
WRLeg2R4 = MEAN (OF NDNR_Leg2R4, NRD_Leg2R4);
WRLeg3R4 = MEAN (OF NDNR_Leg3R4, NRD_Leg3R4);
WRLeg4R4 = MEAN (OF NDNR_Leg4R4, NRD_Leg4R4);

WRPfR1R4 = MEAN (OF NDNR_PfR1R4, NRD_PfR1R4);
WRPfR2R4 = MEAN (OF NDNR_PfR2R4, NRD_PfR2R4);
WRPfR3R4 = MEAN (OF NDNR_PfR3R4, NRD_PfR3R4);

WRPfI1R4 = MEAN (OF NDNR_PfI1R4, NRD_PfI1R4);
WRPfI2R4 = MEAN (OF NDNR_PfI2R4, NRD_PfI2R4);
WRPfI3R4 = MEAN (OF NDNR_PfI3R4, NRD_PfI3R4);
WRPfI4R4 = MEAN (OF NDNR_PfI4R4rev, NRD_PfI4R4rev);

WRPfV1R4 = MEAN (OF NDNR_PfV1R4, NRD_PfV1R4);
WRPfV2R4 = MEAN (OF NDNR_PfV2R4, NRD_PfV2R4);
WRPfV3R4 = MEAN (OF NDNR_PfV3R4, NRD_PfV3R4);

WRDj1R4 = MEAN (OF NDNR_Dj1R4, NRD_Dj1R4);
WRDj2R4 = MEAN (OF NDNR_Dj2R4, NRD_Dj2R4);
WRDj3R4 = MEAN (OF NDNR_Dj3R4, NRD_Dj3R4);

WRLoy1R4 = MEAN (OF NDNR_Loy1R4, NRD_Loy1R4);
WRLoy2R4 = MEAN (OF NDNR_Loy2R4, NRD_Loy2R4);
WRLoy3R4 = MEAN (OF NDNR_Loy3R4, NRD_Loy3R4);
WRLoy4R4 = MEAN (OF NDNR_Loy4R4, NRD_Loy4R4);

WRSvs1R4 = MEAN (OF NDNR_Svs1R4, NRD_Svs1R4);
WRSvs2R4 = MEAN (OF NDNR_Svs2R4, NRD_Svs2R4);
WRSvs3R4 = MEAN (OF NDNR_Svs3R4, NRD_Svs3R4);

WRTwBM1R4 = MEAN (OF NDNR_TwBM1R4, NRD_TwBM1R4);
WRTwBM2R4 = MEAN (OF NDNR_TwBM2R4, NRD_TwBM2R4);
WRTwBM3R4 = MEAN (OF NDNR_TwBM3R4, NRD_TwBM3R4);

WRTwC1R4 = MEAN (OF NDNR_TwC1R4, NRD_TwC1R4);
WRTwC2R4 = MEAN (OF NDNR_TwC2R4, NRD_TwC2R4);

WRTwHI1R4 = MEAN (OF NDNR_TwHI1R4, NRD_TwHI1R4);
WRTwHI2R4 = MEAN (OF NDNR_TwHI2R4, NRD_TwHI2R4);
WRTwHI3R4 = MEAN (OF NDNR_TwHI3R4, NRD_TwHI3R4);

WRCyn1R4 = MEAN (OF NDNR_Cyn1R4, NRD_Cyn1R4);
WRCyn2R4 = MEAN (OF NDNR_Cyn2R4, NRD_Cyn2R4);
WRCyn3R4 = MEAN (OF NDNR_Cyn3R4, NRD_Cyn3R4);
WRCyn4R4 = MEAN (OF NDNR_Cyn4R4, NRD_Cyn4R4);

WRObl1R4 = MEAN (OF NDNR_Obl1R4, NRD_Obl1R4);
WRObl2R4 = MEAN (OF NDNR_Obl2R4, NRD_Obl2R4);
WRObl3R4 = MEAN (OF NDNR_Obl3R4, NRD_Obl3R4);
WRObl4R4 = MEAN (OF NDNR_Obl4R4, NRD_Obl4R4);

WRUSConf1R5 = MEAN (OF NDNR_USConf1R5, NRD_USConf1R5);
WRUSConf2R5 = MEAN (OF NDNR_USConf2R5, NRD_USConf2R5);
WRUSConf3R5 = MEAN (OF NDNR_USConf3R5, NRD_USConf3R5);
WRUSConf4R5 = MEAN (OF NDNR_USConf4R5, NRD_USConf4R5);

WRLeg1R5 = MEAN (OF NDNR_Leg1R5, NRD_Leg1R5);
WRLeg2R5 = MEAN (OF NDNR_Leg2R5, NRD_Leg2R5);
WRLeg3R5 = MEAN (OF NDNR_Leg3R5, NRD_Leg3R5);
WRLeg4R5 = MEAN (OF NDNR_Leg4R5, NRD_Leg4R5);

WRPfR1R5 = MEAN (OF NDNR_PfR1R5, NRD_PfR1R5);
WRPfR2R5 = MEAN (OF NDNR_PfR2R5, NRD_PfR2R5);
WRPfR3R5 = MEAN (OF NDNR_PfR3R5, NRD_PfR3R5);

WRPfI1R5 = MEAN (OF NDNR_PfI1R5, NRD_PfI1R5);
WRPfI2R5 = MEAN (OF NDNR_PfI2R5, NRD_PfI2R5);
WRPfI3R5 = MEAN (OF NDNR_PfI3R5, NRD_PfI3R5);
WRPfI4R5 = MEAN (OF NDNR_PfI4R5rev, NRD_PfI4R5rev);

WRPfV1R5 = MEAN (OF NDNR_PfV1R5, NRD_PfV1R5);
WRPfV2R5 = MEAN (OF NDNR_PfV2R5, NRD_PfV2R5);
WRPfV3R5 = MEAN (OF NDNR_PfV3R5, NRD_PfV3R5);

WRDj1R5 = MEAN (OF NDNR_Dj1R5, NRD_Dj1R5);
WRDj2R5 = MEAN (OF NDNR_Dj2R5, NRD_Dj2R5);
WRDj3R5 = MEAN (OF NDNR_Dj3R5, NRD_Dj3R5);

WRLoy1R5 = MEAN (OF NDNR_Loy1R5, NRD_Loy1R5);
WRLoy2R5 = MEAN (OF NDNR_Loy2R5, NRD_Loy2R5);
WRLoy3R5 = MEAN (OF NDNR_Loy3R5, NRD_Loy3R5);
WRLoy4R5 = MEAN (OF NDNR_Loy4R5, NRD_Loy4R5);

WRSvs1R5 = MEAN (OF NDNR_Svs1R5, NRD_Svs1R5);
WRSvs2R5 = MEAN (OF NDNR_Svs2R5, NRD_Svs2R5);
WRSvs3R5 = MEAN (OF NDNR_Svs3R5, NRD_Svs3R5);

WRTwBM1R5 = MEAN (OF NDNR_TwBM1R5, NRD_TwBM1R5);
WRTwBM2R5 = MEAN (OF NDNR_TwBM2R5, NRD_TwBM2R5);
WRTwBM3R5 = MEAN (OF NDNR_TwBM3R5, NRD_TwBM3R5);

WRTwC1R5 = MEAN (OF NDNR_TwC1R5, NRD_TwC1R5);
WRTwC2R5 = MEAN (OF NDNR_TwC2R5, NRD_TwC2R5);

WRTwHI1R5 = MEAN (OF NDNR_TwHI1R5, NRD_TwHI1R5);
WRTwHI2R5 = MEAN (OF NDNR_TwHI2R5, NRD_TwHI2R5);
WRTwHI3R5 = MEAN (OF NDNR_TwHI3R5, NRD_TwHI3R5);

WRCyn1R5 = MEAN (OF NDNR_Cyn1R5, NRD_Cyn1R5);
WRCyn2R5 = MEAN (OF NDNR_Cyn2R5, NRD_Cyn2R5);
WRCyn3R5 = MEAN (OF NDNR_Cyn3R5, NRD_Cyn3R5);
WRCyn4R5 = MEAN (OF NDNR_Cyn4R5, NRD_Cyn4R5);

WRObl1R5 = MEAN (OF NDNR_Obl1R5, NRD_Obl1R5);
WRObl2R5 = MEAN (OF NDNR_Obl2R5, NRD_Obl2R5);
WRObl3R5 = MEAN (OF NDNR_Obl3R5, NRD_Obl3R5);
WRObl4R5 = MEAN (OF NDNR_Obl4R5, NRD_Obl4R5);

WRUSConf1R6 = MEAN (OF NDNR_USConf1R6, NRD_USConf1R6);
WRUSConf2R6 = MEAN (OF NDNR_USConf2R6, NRD_USConf2R6);
WRUSConf3R6 = MEAN (OF NDNR_USConf3R6, NRD_USConf3R6);
WRUSConf4R6 = MEAN (OF NDNR_USConf4R6, NRD_USConf4R6);

WRLeg1R6 = MEAN (OF NDNR_Leg1R6, NRD_Leg1R6);
WRLeg2R6 = MEAN (OF NDNR_Leg2R6, NRD_Leg2R6);
WRLeg3R6 = MEAN (OF NDNR_Leg3R6, NRD_Leg3R6);
WRLeg4R6 = MEAN (OF NDNR_Leg4R6, NRD_Leg4R6);

WRPfR1R6 = MEAN (OF NDNR_PfR1R6, NRD_PfR1R6);
WRPfR2R6 = MEAN (OF NDNR_PfR2R6, NRD_PfR2R6);
WRPfR3R6 = MEAN (OF NDNR_PfR3R6, NRD_PfR3R6);

WRPfI1R6 = MEAN (OF NDNR_PfI1R6, NRD_PfI1R6);
WRPfI2R6 = MEAN (OF NDNR_PfI2R6, NRD_PfI2R6);
WRPfI3R6 = MEAN (OF NDNR_PfI3R6, NRD_PfI3R6);
WRPfI4R6 = MEAN (OF NDNR_PfI4R6rev, NRD_PfI4R6rev);

WRPfV1R6 = MEAN (OF NDNR_PfV1R6, NRD_PfV1R6);
WRPfV2R6 = MEAN (OF NDNR_PfV2R6, NRD_PfV2R6);
WRPfV3R6 = MEAN (OF NDNR_PfV3R6, NRD_PfV3R6);

WRDj1R6 = MEAN (OF NDNR_Dj1R6, NRD_Dj1R6);
WRDj2R6 = MEAN (OF NDNR_Dj2R6, NRD_Dj2R6);
WRDj3R6 = MEAN (OF NDNR_Dj3R6, NRD_Dj3R6);

WRLoy1R6 = MEAN (OF NDNR_Loy1R6, NRD_Loy1R6);
WRLoy2R6 = MEAN (OF NDNR_Loy2R6, NRD_Loy2R6);
WRLoy3R6 = MEAN (OF NDNR_Loy3R6, NRD_Loy3R6);
WRLoy4R6 = MEAN (OF NDNR_Loy4R6, NRD_Loy4R6);

WRSvs1R6 = MEAN (OF NDNR_Svs1R6, NRD_Svs1R6);
WRSvs2R6 = MEAN (OF NDNR_Svs2R6, NRD_Svs2R6);
WRSvs3R6 = MEAN (OF NDNR_Svs3R6, NRD_Svs3R6);

WRTwBM1R6 = MEAN (OF NDNR_TwBM1R6, NRD_TwBM1R6);
WRTwBM2R6 = MEAN (OF NDNR_TwBM2R6, NRD_TwBM2R6);
WRTwBM3R6 = MEAN (OF NDNR_TwBM3R6, NRD_TwBM3R6);

WRTwC1R6 = MEAN (OF NDNR_TwC1R6, NRD_TwC1R6);
WRTwC2R6 = MEAN (OF NDNR_TwC2R6, NRD_TwC2R6);

WRTwHI1R6 = MEAN (OF NDNR_TwHI1R6, NRD_TwHI1R6);
WRTwHI2R6 = MEAN (OF NDNR_TwHI2R6, NRD_TwHI2R6);
WRTwHI3R6 = MEAN (OF NDNR_TwHI3R6, NRD_TwHI3R6);

WRCyn1R6 = MEAN (OF NDNR_Cyn1R6, NRD_Cyn1R6);
WRCyn2R6 = MEAN (OF NDNR_Cyn2R6, NRD_Cyn2R6);
WRCyn3R6 = MEAN (OF NDNR_Cyn3R6, NRD_Cyn3R6);
WRCyn4R6 = MEAN (OF NDNR_Cyn4R6, NRD_Cyn4R6);

WRObl1R6 = MEAN (OF NDNR_Obl1R6, NRD_Obl1R6);
WRObl2R6 = MEAN (OF NDNR_Obl2R6, NRD_Obl2R6);
WRObl3R6 = MEAN (OF NDNR_Obl3R6, NRD_Obl3R6);
WRObl4R6 = MEAN (OF NDNR_Obl4R6, NRD_Obl4R6);

RUN;

*Scales;

DATA work.TrustSingleLevel; 
		SET work.TrustSingleLevel;
WRInstTrustR1R = MEAN (OF NDNR_USConfScaleR1R, NRD_USConfScaleR1R);
WRInstTrustR2R = MEAN (OF NDNR_USConfScaleR2R, NRD_USConfScaleR2R);
WRInstTrustR3R = MEAN (OF NDNR_USConfScaleR3R, NRD_USConfScaleR3R);
WRInstTrustR4R = MEAN (OF NDNR_USConfScaleR4R, NRD_USConfScaleR4R);
WRInstTrustR5R = MEAN (OF NDNR_USConfScaleR5R, NRD_USConfScaleR5R);
WRInstTrustR6R = MEAN (OF NDNR_USConfScaleR6R, NRD_USConfScaleR6R);
WRLegScaleR1R = MEAN (OF NDNR_LegScaleR1R, NRD_LegScaleR1R);
WRLegScaleR2R = MEAN (OF NDNR_LegScaleR2R, NRD_LegScaleR2R);
WRLegScaleR3R = MEAN (OF NDNR_LegScaleR3R, NRD_LegScaleR3R);
WRLegScaleR4R = MEAN (OF NDNR_LegScaleR4R, NRD_LegScaleR4R);
WRLegScaleR5R = MEAN (OF NDNR_LegScaleR5R, NRD_LegScaleR5R);
WRLegScaleR6R = MEAN (OF NDNR_LegScaleR6R, NRD_LegScaleR6R);
WRPFRScaleR1R = MEAN (OF NDNR_PFRScaleR1R, NRD_PFRScaleR1R);
WRPFRScaleR2R = MEAN (OF NDNR_PFRScaleR2R, NRD_PFRScaleR2R);
WRPFRScaleR3R = MEAN (OF NDNR_PFRScaleR3R, NRD_PFRScaleR3R);
WRPFRScaleR4R = MEAN (OF NDNR_PFRScaleR4R, NRD_PFRScaleR4R);
WRPFRScaleR5R = MEAN (OF NDNR_PFRScaleR5R, NRD_PFRScaleR5R);
WRPFRScaleR6R = MEAN (OF NDNR_PFRScaleR6R, NRD_PFRScaleR6R);
WRPFVScaleR1R = MEAN (OF NDNR_PFVScaleR1R, NRD_PFVScaleR1R);
WRPFVScaleR2R = MEAN (OF NDNR_PFVScaleR2R, NRD_PFVScaleR2R);
WRPFVScaleR3R = MEAN (OF NDNR_PFVScaleR3R, NRD_PFVScaleR3R);
WRPFVScaleR4R = MEAN (OF NDNR_PFVScaleR4R, NRD_PFVScaleR4R);
WRPFVScaleR5R = MEAN (OF NDNR_PFVScaleR5R, NRD_PFVScaleR5R);
WRPFVScaleR6R = MEAN (OF NDNR_PFVScaleR6R, NRD_PFVScaleR6R);
WRDistJScaleR1R = MEAN (OF NDNR_DistJScaleR1R, NRD_DistJScaleR1R);
WRDistJScaleR2R = MEAN (OF NDNR_DistJScaleR2R, NRD_DistJScaleR2R);
WRDistJScaleR3R = MEAN (OF NDNR_DistJScaleR3R, NRD_DistJScaleR3R);
WRDistJScaleR4R = MEAN (OF NDNR_DistJScaleR4R, NRD_DistJScaleR4R);
WRDistJScaleR5R = MEAN (OF NDNR_DistJScaleR5R, NRD_DistJScaleR5R);
WRDistJScaleR6R = MEAN (OF NDNR_DistJScaleR6R, NRD_DistJScaleR6R);
WRLoyalScaleR1R = MEAN (OF NDNR_LoyalScaleR1R, NRD_LoyalScaleR1R);
WRLoyalScaleR2R = MEAN (OF NDNR_LoyalScaleR2R, NRD_LoyalScaleR2R);
WRLoyalScaleR3R = MEAN (OF NDNR_LoyalScaleR3R, NRD_LoyalScaleR3R);
WRLoyalScaleR4R = MEAN (OF NDNR_LoyalScaleR4R, NRD_LoyalScaleR4R);
WRLoyalScaleR5R = MEAN (OF NDNR_LoyalScaleR5R, NRD_LoyalScaleR5R);
WRLoyalScaleR6R = MEAN (OF NDNR_LoyalScaleR6R, NRD_LoyalScaleR6R);
WRValuesScaleR1R = MEAN (OF NDNR_ValuesScaleR1R, NRD_ValuesScaleR1R);
WRValuesScaleR2R = MEAN (OF NDNR_ValuesScaleR2R, NRD_ValuesScaleR2R);
WRValuesScaleR3R = MEAN (OF NDNR_ValuesScaleR3R, NRD_ValuesScaleR3R);
WRValuesScaleR4R = MEAN (OF NDNR_ValuesScaleR4R, NRD_ValuesScaleR4R);
WRValuesScaleR5R = MEAN (OF NDNR_ValuesScaleR5R, NRD_ValuesScaleR5R);
WRValuesScaleR6R = MEAN (OF NDNR_ValuesScaleR6R, NRD_ValuesScaleR6R);
WRTBMScaleR1R = MEAN (OF NDNR_TBMScaleR1R, NRD_TBMScaleR1R);
WRTBMScaleR2R = MEAN (OF NDNR_TBMScaleR2R, NRD_TBMScaleR2R);
WRTBMScaleR3R = MEAN (OF NDNR_TBMScaleR3R, NRD_TBMScaleR3R);
WRTBMScaleR4R = MEAN (OF NDNR_TBMScaleR4R, NRD_TBMScaleR4R);
WRTBMScaleR5R = MEAN (OF NDNR_TBMScaleR5R, NRD_TBMScaleR5R);
WRTBMScaleR6R = MEAN (OF NDNR_TBMScaleR6R, NRD_TBMScaleR6R);
WRTCScaleR1R = MEAN (OF NDNR_TCScaleR1R, NRD_TCScaleR1R);
WRTCScaleR2R = MEAN (OF NDNR_TCScaleR2R, NRD_TCScaleR2R);
WRTCScaleR3R = MEAN (OF NDNR_TCScaleR3R, NRD_TCScaleR3R);
WRTCScaleR4R = MEAN (OF NDNR_TCScaleR4R, NRD_TCScaleR4R);
WRTCScaleR5R = MEAN (OF NDNR_TCScaleR5R, NRD_TCScaleR5R);
WRTCScaleR6R = MEAN (OF NDNR_TCScaleR6R, NRD_TCScaleR6R);
WRTHIScaleR1R = MEAN (OF NDNR_THIScaleR1R, NRD_THIScaleR1R);
WRTHIScaleR2R = MEAN (OF NDNR_THIScaleR2R, NRD_THIScaleR2R);
WRTHIScaleR3R = MEAN (OF NDNR_THIScaleR3R, NRD_THIScaleR3R);
WRTHIScaleR4R = MEAN (OF NDNR_THIScaleR4R, NRD_THIScaleR4R);
WRTHIScaleR5R = MEAN (OF NDNR_THIScaleR5R, NRD_THIScaleR5R);
WRTHIScaleR6R = MEAN (OF NDNR_THIScaleR6R, NRD_THIScaleR6R);
WRCynScaleR1R = MEAN (OF NDNR_CynScaleR1R, NRD_CynScaleR1R);
WRCynScaleR2R = MEAN (OF NDNR_CynScaleR2R, NRD_CynScaleR2R);
WRCynScaleR3R = MEAN (OF NDNR_CynScaleR3R, NRD_CynScaleR3R);
WRCynScaleR4R = MEAN (OF NDNR_CynScaleR4R, NRD_CynScaleR4R);
WRCynScaleR5R = MEAN (OF NDNR_CynScaleR5R, NRD_CynScaleR5R);
WRCynScaleR6R = MEAN (OF NDNR_CynScaleR6R, NRD_CynScaleR6R);
WRObeyScaleR1R = MEAN (OF NDNR_ObeyScaleR1R, NRD_ObeyScaleR1R);
WRObeyScaleR2R = MEAN (OF NDNR_ObeyScaleR2R, NRD_ObeyScaleR2R);
WRObeyScaleR3R = MEAN (OF NDNR_ObeyScaleR3R, NRD_ObeyScaleR3R);
WRObeyScaleR4R = MEAN (OF NDNR_ObeyScaleR4R, NRD_ObeyScaleR4R);
WRObeyScaleR5R = MEAN (OF NDNR_ObeyScaleR5R, NRD_ObeyScaleR5R);
WRObeyScaleR6R = MEAN (OF NDNR_ObeyScaleR6R, NRD_ObeyScaleR6R);
WRPFIScaleR1R = MEAN (OF NDNR_PFIScaleR1R, NRD_PFIScaleR1R);
WRPFIScaleR2R = MEAN (OF NDNR_PFIScaleR2R, NRD_PFIScaleR2R);
WRPFIScaleR3R = MEAN (OF NDNR_PFIScaleR3R, NRD_PFIScaleR3R);
WRPFIScaleR4R = MEAN (OF NDNR_PFIScaleR4R, NRD_PFIScaleR4R);
WRPFIScaleR5R = MEAN (OF NDNR_PFIScaleR5R, NRD_PFIScaleR5R);
WRPFIScaleR6R = MEAN (OF NDNR_PFIScaleR6R, NRD_PFIScaleR6R);
WRNegativeR1 = MEAN (OF WRPFIScaleR1R, WRCynScaleR1R);
WRNegativeR2 = MEAN (OF WRPFIScaleR2R, WRCynScaleR2R);
WRNegativeR3 = MEAN (OF WRPFIScaleR3R, WRCynScaleR3R);
WRNegativeR4 = MEAN (OF WRPFIScaleR4R, WRCynScaleR4R);
WRNegativeR5 = MEAN (OF WRPFIScaleR5R, WRCynScaleR5R);
WRNegativeR6 = MEAN (OF WRPFIScaleR6R, WRCynScaleR6R);
WRTrustworthinessR1 = MEAN (OF NDNR_LegScaleR1R, NRD_LegScaleR1R, NDNR_PFRScaleR1R, NRD_PFRScaleR1R, NDNR_PFVScaleR1R, NRD_PFVScaleR1R,
NDNR_DistJScaleR1R, NRD_DistJScaleR1R, NDNR_LoyalScaleR1R, NRD_LoyalScaleR1R, NDNR_ValuesScaleR1R, NRD_ValuesScaleR1R,
NDNR_TBMScaleR1R, NRD_TBMScaleR1R, NDNR_TCScaleR1R, NRD_TCScaleR1R, NDNR_THIScaleR1R, NRD_THIScaleR1R, NDNR_ObeyScaleR1R, NRD_ObeyScaleR1R);
WRTrustworthinessR2 = MEAN (OF NDNR_LegScaleR2R, NRD_LegScaleR2R, NDNR_PFRScaleR2R, NRD_PFRScaleR2R, NDNR_PFVScaleR2R, NRD_PFVScaleR2R,
NDNR_DistJScaleR2R, NRD_DistJScaleR2R, NDNR_LoyalScaleR2R, NRD_LoyalScaleR2R, NDNR_ValuesScaleR2R, NRD_ValuesScaleR2R,
NDNR_TBMScaleR2R, NRD_TBMScaleR2R, NDNR_TCScaleR2R, NRD_TCScaleR2R, NDNR_THIScaleR2R, NRD_THIScaleR2R, NDNR_ObeyScaleR2R, NRD_ObeyScaleR2R);
WRTrustworthinessR3 = MEAN (OF NDNR_LegScaleR3R, NRD_LegScaleR3R, NDNR_PFRScaleR3R, NRD_PFRScaleR3R, NDNR_PFVScaleR3R, NRD_PFVScaleR3R,
NDNR_DistJScaleR3R, NRD_DistJScaleR3R, NDNR_LoyalScaleR3R, NRD_LoyalScaleR3R, NDNR_ValuesScaleR3R, NRD_ValuesScaleR3R,
NDNR_TBMScaleR3R, NRD_TBMScaleR3R, NDNR_TCScaleR3R, NRD_TCScaleR3R, NDNR_THIScaleR3R, NRD_THIScaleR3R, NDNR_ObeyScaleR3R, NRD_ObeyScaleR3R);
WRTrustworthinessR4 = MEAN (OF NDNR_LegScaleR4R, NRD_LegScaleR4R, NDNR_PFRScaleR4R, NRD_PFRScaleR4R, NDNR_PFVScaleR4R, NRD_PFVScaleR4R,
NDNR_DistJScaleR4R, NRD_DistJScaleR4R, NDNR_LoyalScaleR4R, NRD_LoyalScaleR4R, NDNR_ValuesScaleR4R, NRD_ValuesScaleR4R,
NDNR_TBMScaleR4R, NRD_TBMScaleR4R, NDNR_TCScaleR4R, NRD_TCScaleR4R, NDNR_THIScaleR4R, NRD_THIScaleR4R, NDNR_ObeyScaleR4R, NRD_ObeyScaleR4R);
WRTrustworthinessR5 = MEAN (OF NDNR_LegScaleR5R, NRD_LegScaleR5R, NDNR_PFRScaleR5R, NRD_PFRScaleR5R, NDNR_PFVScaleR5R, NRD_PFVScaleR5R,
NDNR_DistJScaleR5R, NRD_DistJScaleR5R, NDNR_LoyalScaleR5R, NRD_LoyalScaleR5R, NDNR_ValuesScaleR5R, NRD_ValuesScaleR5R,
NDNR_TBMScaleR5R, NRD_TBMScaleR5R, NDNR_TCScaleR5R, NRD_TCScaleR5R, NDNR_THIScaleR5R, NRD_THIScaleR5R, NDNR_ObeyScaleR5R, NRD_ObeyScaleR5R);
WRTrustworthinessR6 = MEAN (OF NDNR_LegScaleR6R, NRD_LegScaleR6R, NDNR_PFRScaleR6R, NRD_PFRScaleR6R, NDNR_PFVScaleR6R, NRD_PFVScaleR6R,
NDNR_DistJScaleR6R, NRD_DistJScaleR6R, NDNR_LoyalScaleR6R, NRD_LoyalScaleR6R, NDNR_ValuesScaleR6R, NRD_ValuesScaleR6R,
NDNR_TBMScaleR6R, NRD_TBMScaleR6R, NDNR_TCScaleR6R, NRD_TCScaleR6R, NDNR_THIScaleR6R, NRD_THIScaleR6R, NDNR_ObeyScaleR6R, NRD_ObeyScaleR6R);
RUN;

*Creating Governmental Trust scale without NDNR or NRD;

DATA work.TrustSingleLevel; SET work.TrustSingleLevel;

GTNoNRR1 = MEAN (OF TrusUNLR1 TrusMilR1 TrusFedR1 TrusStatR1 TrusUSSCR1 TrusLocR1 TrusPresR1);
GTNoNRR2 = MEAN (OF TrusUNLR2 TrusMilR2 TrusFedR2 TrusStatR2 TrusUSSCR2 TrusLocR2 TrusPresR2);
GTNoNRR3 = MEAN (OF TrusUNLR3 TrusMilR3 TrusFedR3 TrusStatR3 TrusUSSCR3 TrusLocR3 TrusPresR3);
GTNoNRR4 = MEAN (OF TrusUNLR4 TrusMilR4 TrusFedR4 TrusStatR4 TrusUSSCR4 TrusLocR4 TrusPresR4);
GTNoNRR5 = MEAN (OF TrusUNLR5 TrusMilR5 TrusFedR5 TrusStatR5 TrusUSSCR5 TrusLocR5 TrusPresR5);
GTNoNRR6 = MEAN (OF TrusUNLR6 TrusMilR6 TrusFedR6 TrusStatR6 TrusUSSCR6 TrusLocR6 TrusPresR6);
RUN;

DATA work.TrustSingleLevel; SET work.TrustSingleLevel;
GTNoNRR1R = 8 - GTNoNRR1;
GTNoNRR2R = 8 - GTNoNRR2;
GTNoNRR3R = 8 - GTNoNRR3;
GTNoNRR4R = 8 - GTNoNRR4;
GTNoNRR5R = 8 - GTNoNRR5;
GTNoNRR6R = 8 - GTNoNRR6;
RUN;


*STOP FORMATTING HERE FOR SINGLE-LEVEL DATASET;


*Stacking data;

DATA work.TrustStacked; SET work.TrustSingleLevel;
Survey=1; 
TotalObjKN = TotalKnowledgeR1; GovTrustNoNR = GTNoNRR1R; SKMean = SKMean1;
DispTrust = TrustScaleR1R; WRNegative = WRNegativeR1; 
WRInstTrust = WRInstTrustR1R; WRTrustworthiness = WRTrustworthinessR1;
OUTPUT;	 

Survey=2; 
TotalObjKN = TotalKnowledgeR2; GovTrustNoNR = GTNoNRR2R; SKMean = SKMean2;
DispTrust = TrustScaleR2R; WRNegative = WRNegativeR2; 
WRInstTrust = WRInstTrustR2R; WRTrustworthiness = WRTrustworthinessR2;
 OUTPUT;

Survey=3;
TotalObjKN = TotalKnowledgeR3; GovTrustNoNR = GTNoNRR3R; SKMean = SKMean3;
DispTrust = TrustScaleR3R; WRNegative = WRNegativeR3; 
WRInstTrust = WRInstTrustR3R; WRTrustworthiness = WRTrustworthinessR3;
  OUTPUT;

Survey=4; 
TotalObjKN = TotalKnowledgeR4; GovTrustNoNR = GTNoNRR4R; SKMean = SKMean4;
DispTrust = TrustScaleR4R; WRNegative = WRNegativeR4; 
WRInstTrust = WRInstTrustR4R; WRTrustworthiness = WRTrustworthinessR4;
OUTPUT;

Survey=5; 
TotalObjKN = TotalKnowledgeR5; GovTrustNoNR = GTNoNRR5R; SKMean = SKMean5;
DispTrust = TrustScaleR5R; WRNegative = WRNegativeR5; 
WRInstTrust = WRInstTrustR5R; WRTrustworthiness = WRTrustworthinessR5;
OUTPUT;

Survey=6; 
TotalObjKN = TotalKnowledgeR6; GovTrustNoNR = GTNoNRR6R; SKMean = SKMean6;
DispTrust = TrustScaleR6R; WRNegative = WRNegativeR6; 
WRInstTrust = WRInstTrustR6R; WRTrustworthiness = WRTrustworthinessR6;
  OUTPUT; 
RUN;

*Making Survey into a variable that works for Linear Change;

		DATA work.TrustStacked; 
		SET work.TrustStacked;
	IF Survey = 1 THEN DO; Survey0 = 0; END;
ELSE IF Survey = 2 THEN DO; Survey0 = 1; END;
ELSE IF Survey = 3 THEN DO; Survey0 = 2; END;
ELSE IF Survey = 4 THEN DO; Survey0 = 3; END;
ELSE IF Survey = 5 THEN DO; Survey0 = 4; END;
ELSE IF Survey = 6 THEN DO; Survey0 = 5; END; RUN;

DATA work.TrustStacked; 
		SET work.TrustStacked;
Survey0Sq = Survey0*Survey0; RUN;
