# Supplementary material for: A longitudinal and experimental study of the impact of knowledge on the bases of institutional trust
Source: PLoS One. 2017 Apr 17;12(4):e0175387. doi: 10.1371/journal.pone.0175387 (PMC5393579; doi:10.1371/journal.pone.0175387)
Supplement: S5 File — (SAS) [file pone.0175387.s005.sas]

*These analyses utilize the post-formatted file created by running syntax specified in the "Formatting for PLOSOne" file;

PROC MEANS data=work.TrustSingleLevel;
VAR Age;
RUN;

PROC FREQ data=work.TrustSingleLevel;
TABLE Age Gender Ethnicity;
RUN;

*Descriptive Statistics;

*Bivariate correlations between NDNR and NRD scales at each survey;

*Institutional Trust;
PROC CORR DATA=work.TrustSingleLevel;
VAR NDNR_USConfScaleR1R NDNR_USConfScaleR2R NDNR_USConfScaleR3R NDNR_USConfScaleR4R NDNR_USConfScaleR5R NDNR_USConfScaleR6R
NRD_USConfScaleR1R NRD_USConfScaleR2R NRD_USConfScaleR3R NRD_USConfScaleR4R NRD_USConfScaleR5R NRD_USConfScaleR6R;
RUN;

*Legitimacy;
PROC CORR DATA=work.TrustSingleLevel;
VAR NDNR_LegScaleR1R NDNR_LegScaleR2R NDNR_LegScaleR3R NDNR_LegScaleR4R NDNR_LegScaleR5R NDNR_LegScaleR6R
NRD_LegScaleR1R NRD_LegScaleR2R NRD_LegScaleR3R NRD_LegScaleR4R NRD_LegScaleR5R NRD_LegScaleR6R;
RUN;

*Competence;
PROC CORR DATA=work.TrustSingleLevel;
VAR NDNR_TCScaleR1R NDNR_TCScaleR2R NDNR_TCScaleR3R NDNR_TCScaleR4R NDNR_TCScaleR5R NDNR_TCScaleR6R
NRD_TCScaleR1R NRD_TCScaleR2R NRD_TCScaleR3R NRD_TCScaleR4R NRD_TCScaleR5R NRD_TCScaleR6R;
RUN;

*Benevolence;
PROC CORR DATA=work.TrustSingleLevel;
VAR NDNR_TBMScaleR1R NDNR_TBMScaleR2R NDNR_TBMScaleR3R NDNR_TBMScaleR4R NDNR_TBMScaleR5R NDNR_TBMScaleR6R
NRD_TBMScaleR1R NRD_TBMScaleR2R NRD_TBMScaleR3R NRD_TBMScaleR4R NRD_TBMScaleR5R NRD_TBMScaleR6R;
RUN;

*Integrity;
PROC CORR DATA=work.TrustSingleLevel;
VAR NDNR_THIScaleR1R NDNR_THIScaleR2R NDNR_THIScaleR3R NDNR_THIScaleR4R NDNR_THIScaleR5R NDNR_THIScaleR6R
NRD_THIScaleR1R NRD_THIScaleR2R NRD_THIScaleR3R NRD_THIScaleR4R NRD_THIScaleR5R NRD_THIScaleR6R;
RUN;

*Shared Values;
PROC CORR DATA=work.TrustSingleLevel;
VAR NDNR_ValuesScaleR1R NDNR_ValuesScaleR2R NDNR_ValuesScaleR3R NDNR_ValuesScaleR4R NDNR_ValuesScaleR5R NDNR_ValuesScaleR6R
NRD_ValuesScaleR1R NRD_ValuesScaleR2R NRD_ValuesScaleR3R NRD_ValuesScaleR4R NRD_ValuesScaleR5R NRD_ValuesScaleR6R;
RUN;

*Cynicism;
PROC CORR DATA=work.TrustSingleLevel;
VAR NDNR_CynScaleR1R NDNR_CynScaleR2R NDNR_CynScaleR3R NDNR_CynScaleR4R NDNR_CynScaleR5R NDNR_CynScaleR6R
NRD_CynScaleR1R NRD_CynScaleR2R NRD_CynScaleR3R NRD_CynScaleR4R NRD_CynScaleR5R NRD_CynScaleR6R;
RUN;

*Obligation to Obey;
PROC CORR DATA=work.TrustSingleLevel;
VAR NDNR_ObeyScaleR1R NDNR_ObeyScaleR2R NDNR_ObeyScaleR3R NDNR_ObeyScaleR4R NDNR_ObeyScaleR5R NDNR_ObeyScaleR6R
NRD_ObeyScaleR1R NRD_ObeyScaleR2R NRD_ObeyScaleR3R NRD_ObeyScaleR4R NRD_ObeyScaleR5R NRD_ObeyScaleR6R;
RUN;

*Respect;
PROC CORR DATA=work.TrustSingleLevel;
VAR NDNR_PFRScaleR1R NDNR_PFRScaleR2R NDNR_PFRScaleR3R NDNR_PFRScaleR4R NDNR_PFRScaleR5R NDNR_PFRScaleR6R
NRD_PFRScaleR1R NRD_PFRScaleR2R NRD_PFRScaleR3R NRD_PFRScaleR4R NRD_PFRScaleR5R NRD_PFRScaleR6R;
RUN;

*Bias;
PROC CORR DATA=work.TrustSingleLevel;
VAR NDNR_PFIScaleR1R NDNR_PFIScaleR2R NDNR_PFIScaleR3R NDNR_PFIScaleR4R NDNR_PFIScaleR5R NDNR_PFIScaleR6R
NRD_PFIScaleR1R NRD_PFIScaleR2R NRD_PFIScaleR3R NRD_PFIScaleR4R NRD_PFIScaleR5R NRD_PFIScaleR6R;
RUN;

*Voice;
PROC CORR DATA=work.TrustSingleLevel;
VAR NDNR_PFVScaleR1R NDNR_PFVScaleR2R NDNR_PFVScaleR3R NDNR_PFVScaleR4R NDNR_PFVScaleR5R NDNR_PFVScaleR6R
NRD_PFVScaleR1R NRD_PFVScaleR2R NRD_PFVScaleR3R NRD_PFVScaleR4R NRD_PFVScaleR5R NRD_PFVScaleR6R;
RUN;

*Distributive Justice;
PROC CORR DATA=work.TrustSingleLevel;
VAR NDNR_DistJScaleR1R NDNR_DistJScaleR2R NDNR_DistJScaleR3R NDNR_DistJScaleR4R NDNR_DistJScaleR5R NDNR_DistJScaleR6R
NRD_DistJScaleR1R NRD_DistJScaleR2R NRD_DistJScaleR3R NRD_DistJScaleR4R NRD_DistJScaleR5R NRD_DistJScaleR6R;
RUN;

*Loyalty;
PROC CORR DATA=work.TrustSingleLevel;
VAR NDNR_LoyalScaleR1R NDNR_LoyalScaleR2R NDNR_LoyalScaleR3R NDNR_LoyalScaleR4R NDNR_LoyalScaleR5R NDNR_LoyalScaleR6R
NRD_LoyalScaleR1R NRD_LoyalScaleR2R NRD_LoyalScaleR3R NRD_LoyalScaleR4R NRD_LoyalScaleR5R NRD_LoyalScaleR6R;
RUN;

*Subjective Knowledge;
PROC CORR DATA=work.TrustSingleLevel;
VAR SKNDNRR1 SKNDNRR2 SKNDNRR3 SKNDNRR4 SKNDNRR5 SKNDNRR6
SKNRDR1 SKNRDR2 SKNRDR3 SKNRDR4 SKNRDR5 SKNRDR6;
RUN;

*Means and Standard Deviations;

PROC MEANS N MIN MAX MEAN STDDEV DATA=work.TrustSingleLevel; 
	VAR WRUSConfScaleR1R WRUSConfScaleR2R WRUSConfScaleR3R WRUSConfScaleR4R WRUSConfScaleR5R WRUSConfScaleR6R
WRTrustworthinessR1 WRTrustworthinessR2 WRTrustworthinessR3 WRTrustworthinessR4 WRTrustworthinessR5 WRTrustworthinessR6
TrustScaleR1R TrustScaleR2R TrustScaleR3R TrustScaleR4R TrustScaleR5R TrustScaleR6R
WRNegativeR1 WRNegativeR2 WRNegativeR3 WRNegativeR4 WRNegativeR5 WRNegativeR6
GTNoNRR1R GTNoNRR2R GTNoNRR3R GTNoNRR4R GTNoNRR5R GTNoNRR6R;
RUN; TITLE;

*Reliability (Cronbach's Alpha) for combined "Water Regulatory Institution" scales;

*Institutional Trust;

*Survey 1;
proc corr data=work.TrustSingleLevel ALPHA NOMISS;
   var WRUSConf1R1 WRUSConf2R1 WRUSConf3R1 WRUSConf4R1;
run;

*Survey 2;
proc corr data=work.TrustSingleLevel ALPHA NOMISS;
   var WRUSConf1R2 WRUSConf2R2 WRUSConf3R2 WRUSConf4R2;
run;

*Survey 3;
proc corr data=work.TrustSingleLevel ALPHA NOMISS;
   var WRUSConf1R3 WRUSConf2R3 WRUSConf3R3 WRUSConf4R3;
run;

*Survey 4;
proc corr data=work.TrustSingleLevel ALPHA NOMISS;
   var WRUSConf1R4 WRUSConf2R4 WRUSConf3R4 WRUSConf4R4;
run;

*Survey 5;
proc corr data=work.TrustSingleLevel ALPHA NOMISS;
   var WRUSConf1R5 WRUSConf2R5 WRUSConf3R5 WRUSConf4R5;
run;

*Survey 6;
proc corr data=work.TrustSingleLevel ALPHA NOMISS;
   var WRUSConf1R6 WRUSConf2R6 WRUSConf3R6 WRUSConf4R6;
run;

*Legit;

*Survey 1;
proc corr data=work.TrustSingleLevel ALPHA NOMISS;
   var WRLeg1R1 WRLeg2R1 WRLeg3R1 WRLeg4R1;
run;

*Survey 2;
proc corr data=work.TrustSingleLevel ALPHA NOMISS;
   var WRLeg1R2 WRLeg2R2 WRLeg3R2 WRLeg4R2;
run;

*Survey 3;
proc corr data=work.TrustSingleLevel ALPHA NOMISS;
   var WRLeg1R3 WRLeg2R3 WRLeg3R3 WRLeg4R3;
run;

*Survey 4;
proc corr data=work.TrustSingleLevel ALPHA NOMISS;
   var WRLeg1R4 WRLeg2R4 WRLeg3R4 WRLeg4R4;
run;

*Survey 5;
proc corr data=work.TrustSingleLevel ALPHA NOMISS;
   var WRLeg1R5 WRLeg2R5 WRLeg3R5 WRLeg4R5;
run;

*Survey 6;
proc corr data=work.TrustSingleLevel ALPHA NOMISS;
   var WRLeg1R6 WRLeg2R6 WRLeg3R6 WRLeg4R6;
run;

*Respect;

*Survey 1;
proc corr data=work.TrustSingleLevel ALPHA NOMISS;
 var WRPfR1R1 WRPfR2R1 WRPfR3R1;
run;

*Survey 2;
proc corr data=work.TrustSingleLevel ALPHA NOMISS;
 var WRPfR1R2 WRPfR2R2 WRPfR3R2;
run;

*Survey 3;
proc corr data=work.TrustSingleLevel ALPHA NOMISS;
 var WRPfR1R3 WRPfR2R3 WRPfR3R3;
run;

*Survey 4;
proc corr data=work.TrustSingleLevel ALPHA NOMISS;
 var WRPfR1R4 WRPfR2R4 WRPfR3R4;
run;

*Survey 5;
proc corr data=work.TrustSingleLevel ALPHA NOMISS;
 var WRPfR1R5 WRPfR2R5 WRPfR3R5;
run;

*Survey 6;
proc corr data=work.TrustSingleLevel ALPHA NOMISS;
 var WRPfR1R6 WRPfR2R6 WRPfR3R6;
run;

*Voice;

*Survey 1;
proc corr data=work.TrustSingleLevel ALPHA NOMISS;
 var WRPfV1R1 WRPfV2R1 WRPfV3R1;
run;

*Survey 2;
proc corr data=work.TrustSingleLevel ALPHA NOMISS;
 var WRPfV1R2 WRPfV2R2 WRPfV3R2;
run;

*Survey 3;
proc corr data=work.TrustSingleLevel ALPHA NOMISS;
 var WRPfV1R3 WRPfV2R3 WRPfV3R3;
run;

*Survey 4;
proc corr data=work.TrustSingleLevel ALPHA NOMISS;
 var WRPfV1R4 WRPfV2R4 WRPfV3R4;
run;

*Survey 5;
proc corr data=work.TrustSingleLevel ALPHA NOMISS;
 var WRPfV1R5 WRPfV2R5 WRPfV3R5;
run;

*Survey 6;
proc corr data=work.TrustSingleLevel ALPHA NOMISS;
 var WRPfV1R6 WRPfV2R6 WRPfV3R6;
run;

*Bias;

*Survey 1;
proc corr data=work.TrustSingleLevel ALPHA NOMISS;
 var WRPfI1R1 WRPfI2R1 WRPfI3R1 WRPfI4R1;
run;

*Survey 2;
proc corr data=work.TrustSingleLevel ALPHA NOMISS;
 var WRPfI1R2 WRPfI2R2 WRPfI3R2 WRPfI4R2;
run;

*Survey 3;
proc corr data=work.TrustSingleLevel ALPHA NOMISS;
 var WRPfI1R3 WRPfI2R3 WRPfI3R3 WRPfI4R3;
run;

*Survey 4;
proc corr data=work.TrustSingleLevel ALPHA NOMISS;
 var WRPfI1R4 WRPfI2R4 WRPfI3R4 WRPfI4R4;
run;

*Survey 5;
proc corr data=work.TrustSingleLevel ALPHA NOMISS;
 var WRPfI1R5 WRPfI2R5 WRPfI3R5 WRPfI4R5;
run;

*Survey 6;
proc corr data=work.TrustSingleLevel ALPHA NOMISS;
 var WRPfI1R6 WRPfI2R6 WRPfI3R6 WRPfI4R6;
run;

*Dist J;

*Survey 1;
proc corr data=work.TrustSingleLevel ALPHA NOMISS;
 var WRDj1R1 WRDj2R1 WRDj3R1;
run;

*Survey 2;
proc corr data=work.TrustSingleLevel ALPHA NOMISS;
 var WRDj1R2 WRDj2R2 WRDj3R2;
run;

*Survey 3;
proc corr data=work.TrustSingleLevel ALPHA NOMISS;
 var WRDj1R3 WRDj2R3 WRDj3R3;
run;

*Survey 4;
proc corr data=work.TrustSingleLevel ALPHA NOMISS;
 var WRDj1R4 WRDj2R4 WRDj3R4;
run;

*Survey 5;
proc corr data=work.TrustSingleLevel ALPHA NOMISS;
 var WRDj1R5 WRDj2R5 WRDj3R5;
run;

*Survey 6;
proc corr data=work.TrustSingleLevel ALPHA NOMISS;
 var WRDj1R6 WRDj2R6 WRDj3R6;
run;

*Loyalty;

*Survey 1;
proc corr data=work.TrustSingleLevel ALPHA NOMISS;
 var WRLoy1R1 WRLoy2R1 WRLoy3R1 WRLoy4R1;
run;

*Survey 2;
proc corr data=work.TrustSingleLevel ALPHA NOMISS;
 var WRLoy1R2 WRLoy2R2 WRLoy3R2 WRLoy4R2;
run;

*Survey 3;
proc corr data=work.TrustSingleLevel ALPHA NOMISS;
 var WRLoy1R3 WRLoy2R3 WRLoy3R3 WRLoy4R3;
run;

*Survey 4;
proc corr data=work.TrustSingleLevel ALPHA NOMISS;
 var WRLoy1R4 WRLoy2R4 WRLoy3R4 WRLoy4R4;
run;

*Survey 5;
proc corr data=work.TrustSingleLevel ALPHA NOMISS;
 var WRLoy1R5 WRLoy2R5 WRLoy3R5 WRLoy4R5;
run;

*Survey 6;
proc corr data=work.TrustSingleLevel ALPHA NOMISS;
 var WRLoy1R6 WRLoy2R6 WRLoy3R6 WRLoy4R6;
run;

*Values;

*Survey 1;
proc corr data=work.TrustSingleLevel ALPHA NOMISS;
 var WRSvs1R1 WRSvs2R1 WRSvs3R1;
run;

*Survey 2;
proc corr data=work.TrustSingleLevel ALPHA NOMISS;
 var WRSvs1R2 WRSvs2R2 WRSvs3R2;
run;

*Survey 3;
proc corr data=work.TrustSingleLevel ALPHA NOMISS;
 var WRSvs1R3 WRSvs2R3 WRSvs3R3;
run;

*Survey 4;
proc corr data=work.TrustSingleLevel ALPHA NOMISS;
 var WRSvs1R4 WRSvs2R4 WRSvs3R4;
run;

*Survey 5;
proc corr data=work.TrustSingleLevel ALPHA NOMISS;
 var WRSvs1R5 WRSvs2R5 WRSvs3R5;
run;

*Survey 6;
proc corr data=work.TrustSingleLevel ALPHA NOMISS;
 var WRSvs1R6 WRSvs2R6 WRSvs3R6;
run;

*Benevolence;

*Survey 1;
proc corr data=work.TrustSingleLevel ALPHA NOMISS;
 var WRTwBM1R1 WRTwBM2R1 WRTwBM3R1;
run;

*Survey 2;
proc corr data=work.TrustSingleLevel ALPHA NOMISS;
 var WRTwBM1R2 WRTwBM2R2 WRTwBM3R2;
run;

*Survey 3;
proc corr data=work.TrustSingleLevel ALPHA NOMISS;
 var WRTwBM1R3 WRTwBM2R3 WRTwBM3R3;
run;

*Survey 4;
proc corr data=work.TrustSingleLevel ALPHA NOMISS;
 var WRTwBM1R4 WRTwBM2R4 WRTwBM3R4;
run;

*Survey 5;
proc corr data=work.TrustSingleLevel ALPHA NOMISS;
 var WRTwBM1R5 WRTwBM2R5 WRTwBM3R5;
run;

*Survey 6;
proc corr data=work.TrustSingleLevel ALPHA NOMISS;
 var WRTwBM1R6 WRTwBM2R6 WRTwBM3R6;
run;

*Competence;

*Survey 1;
proc corr data=work.TrustSingleLevel ALPHA NOMISS;
 var WRTwC1R1 WRTwC2R1;
run;

*Survey 2;
proc corr data=work.TrustSingleLevel ALPHA NOMISS;
 var WRTwC1R2 WRTwC2R2;
run;

*Survey 3;
proc corr data=work.TrustSingleLevel ALPHA NOMISS;
 var WRTwC1R3 WRTwC2R3;
run;

*Survey 4;
proc corr data=work.TrustSingleLevel ALPHA NOMISS;
 var WRTwC1R4 WRTwC2R4;
run;

*Survey 5;
proc corr data=work.TrustSingleLevel ALPHA NOMISS;
 var WRTwC1R5 WRTwC2R5;
run;

*Survey 6;
proc corr data=work.TrustSingleLevel ALPHA NOMISS;
 var WRTwC1R6 WRTwC2R6;
run;

*Honesty/Integrity;

*Survey 1;
proc corr data=work.TrustSingleLevel ALPHA NOMISS;
 var WRTwHI1R1 WRTwHI2R1 WRTwHI3R1;
run;

*Survey 2;
proc corr data=work.TrustSingleLevel ALPHA NOMISS;
 var WRTwHI1R2 WRTwHI2R2 WRTwHI3R2;
run;

*Survey 3;
proc corr data=work.TrustSingleLevel ALPHA NOMISS;
 var WRTwHI1R3 WRTwHI2R3 WRTwHI3R3;
run;

*Survey 4;
proc corr data=work.TrustSingleLevel ALPHA NOMISS;
 var WRTwHI1R4 WRTwHI2R4 WRTwHI3R4;
run;

*Survey 5;
proc corr data=work.TrustSingleLevel ALPHA NOMISS;
 var WRTwHI1R5 WRTwHI2R5 WRTwHI3R5;
run;

*Survey 6;
proc corr data=work.TrustSingleLevel ALPHA NOMISS;
 var WRTwHI1R6 WRTwHI2R6 WRTwHI3R6;
run;

*Cynicism;

*Survey 1;
proc corr data=work.TrustSingleLevel ALPHA NOMISS;
 var WRCyn1R1 WRCyn2R1 WRCyn3R1 WRCyn4R1;
run;

*Survey 2;
proc corr data=work.TrustSingleLevel ALPHA NOMISS;
 var WRCyn1R2 WRCyn2R2 WRCyn3R2 WRCyn4R2;
run;

*Survey 3;
proc corr data=work.TrustSingleLevel ALPHA NOMISS;
 var WRCyn1R3 WRCyn2R3 WRCyn3R3 WRCyn4R3;
run;

*Survey 4;
proc corr data=work.TrustSingleLevel ALPHA NOMISS;
 var WRCyn1R4 WRCyn2R4 WRCyn3R4 WRCyn4R4;
run;

*Survey 5;
proc corr data=work.TrustSingleLevel ALPHA NOMISS;
 var WRCyn1R5 WRCyn2R5 WRCyn3R5 WRCyn4R5;
run;

*Survey 6;
proc corr data=work.TrustSingleLevel ALPHA NOMISS;
 var WRCyn1R6 WRCyn2R6 WRCyn3R6 WRCyn4R6;
run;

*Obligation to Obey;

*Survey 1;
proc corr data=work.TrustSingleLevel ALPHA NOMISS;
 var WRObl1R1 WRObl2R1 WRObl3R1 WRObl4R1;
run;

*Survey 2;
proc corr data=work.TrustSingleLevel ALPHA NOMISS;
 var WRObl1R2 WRObl2R2 WRObl3R2 WRObl4R2;
run;

*Survey 3;
proc corr data=work.TrustSingleLevel ALPHA NOMISS;
 var WRObl1R3 WRObl2R3 WRObl3R3 WRObl4R3;
run;

*Survey 4;
proc corr data=work.TrustSingleLevel ALPHA NOMISS;
 var WRObl1R4 WRObl2R4 WRObl3R4 WRObl4R4;
run;

*Survey 5;
proc corr data=work.TrustSingleLevel ALPHA NOMISS;
 var WRObl1R5 WRObl2R5 WRObl3R5 WRObl4R5;
run;

*Survey 6;
proc corr data=work.TrustSingleLevel ALPHA NOMISS;
 var WRObl1R6 WRObl2R6 WRObl3R6 WRObl4R6;
run; 

*Governmental Trust;

*Survey 1;
proc corr data=work.TrustSingleLevel ALPHA NOMISS;
 var TrusFedR1 TrusStatR1 TrusLocR1 TrusUNLR1 TrusUSSCR1 TrusMilR1 TrusPresR1;
run;

*Survey 2;
proc corr data=work.TrustSingleLevel ALPHA NOMISS;
 var TrusFedR2 TrusStatR2 TrusLocR2 TrusUNLR2 TrusUSSCR2 TrusMilR2 TrusPresR2;
run;

*Survey 3;
proc corr data=work.TrustSingleLevel ALPHA NOMISS;
 var TrusFedR3 TrusStatR3 TrusLocR3 TrusUNLR3 TrusUSSCR3 TrusMilR3 TrusPresR3;
run;

*Survey 4;
proc corr data=work.TrustSingleLevel ALPHA NOMISS;
 var TrusFedR4 TrusStatR4 TrusLocR4 TrusUNLR4 TrusUSSCR4 TrusMilR4 TrusPresR4;
run;

*Survey 5;
proc corr data=work.TrustSingleLevel ALPHA NOMISS;
 var TrusFedR5 TrusStatR5 TrusLocR5 TrusUNLR5 TrusUSSCR5 TrusMilR5 TrusPresR5;
run;

*Survey 6;
proc corr data=work.TrustSingleLevel ALPHA NOMISS;
 var TrusFedR6 TrusStatR6 TrusLocR6 TrusUNLR6 TrusUSSCR6 TrusMilR6 TrusPresR6;
run;

*DispTrust;

*Survey 1;
proc corr data=work.TrustSingleLevel ALPHA NOMISS;
   var Dt1R1 Dt2R1 Dt3R1 Dt4R1 Dt5R1 Dt6R1 Dt7R1 Dt8R1 Dt9R1;
run;

*Survey 2;
proc corr data=work.TrustSingleLevel ALPHA NOMISS;
   var Dt1R2 Dt2R2 Dt3R2 Dt4R2 Dt5R2 Dt6R2 Dt7R2 Dt8R2 Dt9R2;
run;

*Survey 3;
proc corr data=work.TrustSingleLevel ALPHA NOMISS;
   var Dt1R3 Dt2R3 Dt3R3 Dt4R3 Dt5R3 Dt6R3 Dt7R3 Dt8R3 Dt9R3;
run;

*Survey 4;
proc corr data=work.TrustSingleLevel ALPHA NOMISS;
   var Dt1R4 Dt2R4 Dt3R4 Dt4R4 Dt5R4 Dt6R4 Dt7R4 Dt8R4 Dt9R4;
run;

*Survey 5;
proc corr data=work.TrustSingleLevel ALPHA NOMISS;
   var Dt1R5 Dt2R5 Dt3R5 Dt4R5 Dt5R5 Dt6R5 Dt7R5 Dt8R5 Dt9R5;
run;

*Survey 6;
proc corr data=work.TrustSingleLevel ALPHA NOMISS;
   var Dt1R6 Dt2R6 Dt3R6 Dt4R6 Dt5R6 Dt6R6 Dt7R6 Dt8R6 Dt9R6;
run;

*Trustworthiness;

*Survey 1;
PROC CORR DATA=work.TrustSingleLevel ALPHA NOMISS;
VAR WRLeg1R1 WRLeg2R1 WRLeg3R1 WRLeg4R1 WRPfR1R1 WRPfR2R1 WRPfR3R1
WRPfV1R1 WRPfV2R1 WRPfV3R1 WRDj1R1 WRDj2R1 WRDj3R1
WRLoy1R1 WRLoy2R1 WRLoy3R1 WRLoy4R1 WRSvs1R1 WRSvs2R1 WRSvs3R1 
WRTwBM1R1 WRTwBM2R1 WRTwBM3R1 WRTwC1R1 WRTwC2R1 
WRTwHI1R1 WRTwHI2R1 WRTwHI3R1 WRObl1R1 WRObl2R1 WRObl3R1 WRObl4R1;
RUN;

*Survey 2;
PROC CORR DATA=work.TrustSingleLevel ALPHA NOMISS;
VAR WRLeg1R1 WRLeg2R2 WRLeg3R2 WRLeg4R2 WRPfR1R2 WRPfR2R2 WRPfR3R2
WRPfV1R2 WRPfV2R2 WRPfV3R2 WRDj1R2 WRDj2R2 WRDj3R2
WRLoy1R2 WRLoy2R2 WRLoy3R2 WRLoy4R2 WRSvs1R2 WRSvs2R2 WRSvs3R2 
WRTwBM1R2 WRTwBM2R2 WRTwBM3R2 WRTwC1R2 WRTwC2R2 
WRTwHI1R2 WRTwHI2R2 WRTwHI3R2 WRObl1R2 WRObl2R2 WRObl3R2 WRObl4R2;
RUN;

*Survey 3;
PROC CORR DATA=work.TrustSingleLevel ALPHA NOMISS;
VAR WRLeg1R3 WRLeg2R3 WRLeg3R3 WRLeg4R3 WRPfR1R3 WRPfR2R3 WRPfR3R3
WRPfV1R3 WRPfV2R3 WRPfV3R3 WRDj1R3 WRDj2R3 WRDj3R3
WRLoy1R3 WRLoy2R3 WRLoy3R3 WRLoy4R3 WRSvs1R3 WRSvs2R3 WRSvs3R3 
WRTwBM1R3 WRTwBM2R3 WRTwBM3R3 WRTwC1R3 WRTwC2R3 
WRTwHI1R3 WRTwHI2R3 WRTwHI3R3 WRObl1R3 WRObl2R3 WRObl3R3 WRObl4R3;
RUN;

*Survey 4;
PROC CORR DATA=work.TrustSingleLevel ALPHA NOMISS;
VAR WRLeg1R4 WRLeg2R4 WRLeg3R4 WRLeg4R4 WRPfR1R4 WRPfR2R4 WRPfR3R4
WRPfV1R4 WRPfV2R4 WRPfV3R4 WRDj1R4 WRDj2R4 WRDj3R4
WRLoy1R4 WRLoy2R4 WRLoy3R4 WRLoy4R4 WRSvs1R4 WRSvs2R4 WRSvs3R4 
WRTwBM1R4 WRTwBM2R4 WRTwBM3R4 WRTwC1R4 WRTwC2R4 
WRTwHI1R4 WRTwHI2R4 WRTwHI3R4 WRObl1R4 WRObl2R4 WRObl3R4 WRObl4R4;
RUN;

*Survey 5;
PROC CORR DATA=work.TrustSingleLevel ALPHA NOMISS;
VAR WRLeg1R5 WRLeg2R5 WRLeg3R5 WRLeg4R5 WRPfR1R5 WRPfR2R5 WRPfR3R5
WRPfV1R5 WRPfV2R5 WRPfV3R5 WRDj1R5 WRDj2R5 WRDj3R5
WRLoy1R5 WRLoy2R5 WRLoy3R5 WRLoy4R5 WRSvs1R5 WRSvs2R5 WRSvs3R5 
WRTwBM1R5 WRTwBM2R5 WRTwBM3R5 WRTwC1R5 WRTwC2R5 
WRTwHI1R5 WRTwHI2R5 WRTwHI3R5 WRObl1R5 WRObl2R5 WRObl3R5 WRObl4R5;
RUN;

*Survey 6;
PROC CORR DATA=work.TrustSingleLevel ALPHA NOMISS;
VAR WRLeg1R6 WRLeg2R6 WRLeg3R6 WRLeg4R6 WRPfR1R6 WRPfR2R6 WRPfR3R6
WRPfV1R6 WRPfV2R6 WRPfV3R6 WRDj1R6 WRDj2R6 WRDj3R6
WRLoy1R6 WRLoy2R6 WRLoy3R6 WRLoy4R6 WRSvs1R6 WRSvs2R6 WRSvs3R6 
WRTwBM1R6 WRTwBM2R6 WRTwBM3R6 WRTwC1R6 WRTwC2R6 
WRTwHI1R6 WRTwHI2R6 WRTwHI3R6 WRObl1R6 WRObl2R6 WRObl3R6 WRObl4R6;
RUN;

*Distrustworthiness;

*Survey 1;
PROC CORR DATA=work.TrustSingleLevel ALPHA NOMISS;
VAR WRCyn1R1 WRCyn2R1 WRCyn3R1 WRCyn4R1 WRPfI1R1 WRPfI2R1 WRPfI3R1 WRPfI4R1;
RUN;

*Survey 2;
PROC CORR DATA=work.TrustSingleLevel ALPHA NOMISS;
VAR WRCyn1R2 WRCyn2R2 WRCyn3R2 WRCyn4R2 WRPfI1R2 WRPfI2R2 WRPfI3R2 WRPfI4R2;
RUN;

*Survey 3;
PROC CORR DATA=work.TrustSingleLevel ALPHA NOMISS;
VAR WRCyn1R3 WRCyn2R3 WRCyn3R3 WRCyn4R3 WRPfI1R3 WRPfI2R3 WRPfI3R3 WRPfI4R3;
RUN;

*Survey 4;
PROC CORR DATA=work.TrustSingleLevel ALPHA NOMISS;
VAR WRCyn1R4 WRCyn2R4 WRCyn3R4 WRCyn4R4 WRPfI1R4 WRPfI2R4 WRPfI3R4 WRPfI4R4;
RUN;

*Survey 5;
PROC CORR DATA=work.TrustSingleLevel ALPHA NOMISS;
VAR WRCyn1R5 WRCyn2R5 WRCyn3R5 WRCyn4R5 WRPfI1R5 WRPfI2R5 WRPfI3R5 WRPfI4R5;
RUN;

*Survey 6;
PROC CORR DATA=work.TrustSingleLevel ALPHA NOMISS;
VAR WRCyn1R6 WRCyn2R6 WRCyn3R6 WRCyn4R6 WRPfI1R6 WRPfI2R6 WRPfI3R6 WRPfI4R6;
RUN;

*Preliminary Analyses;

*Correlations between Scales at each Survey;

PROC CORR DATA=work.TrustSingleLevel; 
VAR WRInstTrustR1R WRInstTrustR2R WRInstTrustR3R WRInstTrustR4R WRInstTrustR5R WRInstTrustR6R
WRTrustworthinessR1 WRTrustworthinessR2 WRTrustworthinessR3 WRTrustworthinessR4 WRTrustworthinessR5 WRTrustworthinessR6
WRNegativeR1 WRNegativeR2 WRNegativeR3 WRNegativeR4 WRNegativeR5 WRNegativeR6
TrustScaleR1R TrustScaleR2R TrustScaleR3R TrustScaleR4R TrustScaleR5R TrustScaleR6R
GTNoNRR1R GTNoNRR2R GTNoNRR3R GTNoNRR4R GTNoNRR5R GTNoNRR6R;
RUN; TITLE;


*Beginning here, please use the stacked dataset created using the "Formatting for PLOSOne" file;

*Manipulation Check Analyses;

*Subjective Knowledge, Predicted by Time and Manipulation;

TITLE1 "Subjective Knowledge, Predicted by Time and Manipulation";
PROC MIXED DATA=work.TrustStacked METHOD=REML COVTEST IC;
CLASS ResponseID Survey ManipInfo;
MODEL SKMean = Survey0 ManipInfo Survey0*ManipInfo / SOLUTION DDFM=Satterthwaite;
RANDOM INTERCEPT Survey0 / G GCORR V VCORR=5 TYPE=UN SUBJECT=ResponseID;
REPEATED Survey / R RCORR=5 TYPE=VC SUBJECT=ResponseID;
Estimate "WR Linear Slope" Survey0 1 Survey0*ManipInfo 1 0;
Estimate "SK at Survey 1, Control" Intercept 1 Survey0 0 ManipInfo 0 1 Survey0*ManipInfo 0 0;
Estimate "SK at Survey 1, WR" Intercept 1 Survey0 0 ManipInfo 1 0 Survey0*ManipInfo 0 0;
Estimate "SK at Survey 2, Control" Intercept 1 Survey0 1 ManipInfo 0 1 Survey0*ManipInfo 0 1;
Estimate "SK at Survey 2, WR" Intercept 1 Survey0 1 ManipInfo 1 0 Survey0*ManipInfo 1 0;
Estimate "SK at Survey 3, Control" Intercept 1 Survey0 2 ManipInfo 0 1 Survey0*ManipInfo 0 2;
Estimate "SK at Survey 3, WR" Intercept 1 Survey0 2 ManipInfo 1 0 Survey0*ManipInfo 2 0;
Estimate "SK at Survey 4, Control" Intercept 1 Survey0 3 ManipInfo 0 1 Survey0*ManipInfo 0 3;
Estimate "SK at Survey 4, WR" Intercept 1 Survey0 3 ManipInfo 1 0 Survey0*ManipInfo 3 0;
Estimate "SK at Survey 5, Control" Intercept 1 Survey0 4 ManipInfo 0 1 Survey0*ManipInfo 0 4;
Estimate "SK at Survey 6, WR" Intercept 1 Survey0 4 ManipInfo 1 0 Survey0*ManipInfo 4 0;
Estimate "SK at Survey 6, Control" Intercept 1 Survey0 5 ManipInfo 0 1 Survey0*ManipInfo 0 5;
Estimate "SK at Survey 6, WR" Intercept 1 Survey0 5 ManipInfo 1 0 Survey0*ManipInfo 5 0;
Estimate "Cont v. Exp, Survey 1" ManipInfo -1 1 Survey0*ManipInfo 0 0;
Estimate "Cont v. Exp, Survey 2" ManipInfo -1 1 Survey0*ManipInfo -1 1;
Estimate "Cont v. Exp, Survey 3" ManipInfo -1 1 Survey0*ManipInfo -2 2;
Estimate "Cont v. Exp, Survey 4" ManipInfo -1 1 Survey0*ManipInfo -3 3;
Estimate "Cont v. Exp, Survey 5" ManipInfo -1 1 Survey0*ManipInfo -4 4;
Estimate "Cont v. Exp, Survey 6" ManipInfo -1 1 Survey0*ManipInfo -5 5;
RUN; TITLE1;

*Objective Knowledge, Predicted by Time and Manipulation;

TITLE1 "Objective Knowledge, Predicted by Time and Manipulation";
PROC MIXED DATA=work.TrustStacked METHOD=REML COVTEST IC;
CLASS ResponseID Survey ManipInfo;
MODEL TotalObjKN = Survey0 ManipInfo Survey0*ManipInfo / SOLUTION DDFM=Satterthwaite;
RANDOM INTERCEPT Survey0 / G GCORR V VCORR=5 TYPE=UN SUBJECT=ResponseID;
REPEATED Survey / R RCORR=5 TYPE=VC SUBJECT=ResponseID;
Estimate "OK at Survey 1, Control" Intercept 1 Survey0 0 ManipInfo 0 1 Survey0*ManipInfo 0 0;
Estimate "OK at Survey 1, WR" Intercept 1 Survey0 0 ManipInfo 1 0 Survey0*ManipInfo 0 0;
Estimate "OK at Survey 6, Control" Intercept 1 Survey0 5 ManipInfo 0 1 Survey0*ManipInfo 0 5;
Estimate "OK at Survey 6, WR" Intercept 1 Survey0 5 ManipInfo 1 0 Survey0*ManipInfo 5 0;
RUN; TITLE1;

*Unconditional Models;

*Institutional Trust;

TITLE1 "Institutional Trust - Empty Model";
PROC MIXED DATA=work.TrustStacked METHOD=REML COVTEST IC;
CLASS ResponseID Survey;
MODEL WRInstTrust = / SOLUTION DDFM=Satterthwaite;
RANDOM INTERCEPT / G GCORR V VCORR=5 TYPE=UN SUBJECT=ResponseID;
REPEATED Survey / R RCORR=5 TYPE=VC SUBJECT=ResponseID;
RUN; TITLE1;

TITLE1 "Institutional Trust - Unconditional Model";
PROC MIXED DATA=work.TrustStacked METHOD=REML COVTEST IC;
CLASS ResponseID Survey;
MODEL WRInstTrust = Survey0 Survey0Sq / SOLUTION DDFM=Satterthwaite;
RANDOM INTERCEPT Survey0 / G GCORR V VCORR=5 TYPE=UN SUBJECT=ResponseID;
REPEATED Survey / R RCORR=5 TYPE=VC SUBJECT=ResponseID;
RUN; TITLE1;

*Trustworthiness;

TITLE1 "Trustworthiness - Empty Model";
PROC MIXED DATA=work.TrustStacked METHOD=REML COVTEST IC;
CLASS ResponseID Survey;
MODEL WRTrustworthiness = / SOLUTION DDFM=Satterthwaite;
RANDOM INTERCEPT / G GCORR V VCORR=5 TYPE=UN SUBJECT=ResponseID;
REPEATED Survey / R RCORR=5 TYPE=VC SUBJECT=ResponseID;
RUN; TITLE1;

TITLE1 "Trustworthiness - Unconditional Model";
PROC MIXED DATA=work.TrustStacked METHOD=REML COVTEST IC;
CLASS ResponseID Survey;
MODEL WRTrustworthiness = Survey0 Survey0Sq / SOLUTION DDFM=Satterthwaite;
RANDOM INTERCEPT Survey0 / G GCORR V VCORR=5 TYPE=UN SUBJECT=ResponseID;
REPEATED Survey / R RCORR=5 TYPE=VC SUBJECT=ResponseID;
RUN; TITLE1;

*Distrustworthiness;

TITLE1 "Distrustworthiness - Empty Model";
PROC MIXED DATA=work.TrustStacked METHOD=REML COVTEST IC;
CLASS ResponseID Survey;
MODEL WRNegative = / SOLUTION DDFM=Satterthwaite;
RANDOM INTERCEPT / G GCORR V VCORR=5 TYPE=UN SUBJECT=ResponseID;
REPEATED Survey / R RCORR=5 TYPE=VC SUBJECT=ResponseID;
RUN; TITLE1;

TITLE1 "Distrustworthiness - Unconditional Model";
PROC MIXED DATA=work.TrustStacked METHOD=REML COVTEST IC;
CLASS ResponseID Survey;
MODEL WRNegative = Survey0 / SOLUTION DDFM=Satterthwaite;
RANDOM INTERCEPT Survey0 / G GCORR V VCORR=5 TYPE=UN SUBJECT=ResponseID;
REPEATED Survey / R RCORR=5 TYPE=VC SUBJECT=ResponseID;
RUN; TITLE1;

*Dispositional Trust;

TITLE1 "Dispositional Trust - Empty Model";
PROC MIXED DATA=work.TrustStacked METHOD=REML COVTEST IC;
CLASS ResponseID Survey;
MODEL DispTrust = / SOLUTION DDFM=Satterthwaite;
RANDOM INTERCEPT / G GCORR V VCORR=5 TYPE=UN SUBJECT=ResponseID;
REPEATED Survey / R RCORR=5 TYPE=VC SUBJECT=ResponseID;
RUN; TITLE1;

TITLE1 "Dispositional Trust - Unconditional Model";
PROC MIXED DATA=work.TrustStacked METHOD=REML COVTEST IC;
CLASS ResponseID Survey;
MODEL DispTrust = Survey0 / SOLUTION DDFM=Satterthwaite;
RANDOM INTERCEPT Survey0 / G GCORR V VCORR=5 TYPE=UN SUBJECT=ResponseID;
REPEATED Survey / R RCORR=5 TYPE=VC SUBJECT=ResponseID;
RUN; TITLE1;


*Governmental Trust;

TITLE1 "Governmental Trust - Empty Model";
PROC MIXED DATA=work.TrustStacked METHOD=REML COVTEST IC;
CLASS ResponseID Survey;
MODEL GovTrustNoNR = / SOLUTION DDFM=Satterthwaite;
RANDOM INTERCEPT / G GCORR V VCORR=5 TYPE=UN SUBJECT=ResponseID;
REPEATED Survey / R RCORR=5 TYPE=VC SUBJECT=ResponseID;
RUN; TITLE1;

TITLE1 "Governmental Trust - Unconditional Model";
PROC MIXED DATA=work.TrustStacked METHOD=REML COVTEST IC;
CLASS ResponseID Survey;
MODEL GovTrustNoNR = Survey0 / SOLUTION DDFM=Satterthwaite;
RANDOM INTERCEPT / G GCORR V VCORR=5 TYPE=UN SUBJECT=ResponseID;
REPEATED Survey / R RCORR=5 TYPE=VC SUBJECT=ResponseID;
RUN; TITLE1;


*Univariate Models, with Manipulation;

*Institutional Trust;

TITLE1 "Institutional Trust - Univariate Model with Manipulation";
PROC MIXED DATA=work.TrustStacked METHOD=REML COVTEST IC;
CLASS ResponseID Survey ManipInfo;
MODEL WRInstTrust = Survey0 Survey0Sq ManipInfo Survey0*ManipInfo / SOLUTION DDFM=Satterthwaite;
RANDOM INTERCEPT Survey0 / G GCORR V VCORR=5 TYPE=UN SUBJECT=ResponseID;
REPEATED Survey / R RCORR=5 TYPE=VC SUBJECT=ResponseID;
RUN; TITLE1;

*Trustworthiness;

TITLE1 "Trustworthiness - Univariate Model with Manipulation";
PROC MIXED DATA=work.TrustStacked METHOD=REML COVTEST IC;
CLASS ResponseID Survey ManipInfo;
MODEL WRTrustworthiness = Survey0 Survey0Sq ManipInfo Survey0*ManipInfo / SOLUTION DDFM=Satterthwaite;
RANDOM INTERCEPT Survey0 / G GCORR V VCORR=5 TYPE=UN SUBJECT=ResponseID;
REPEATED Survey / R RCORR=5 TYPE=VC SUBJECT=ResponseID;
RUN; TITLE1;

*Distrustworthiness;

TITLE1 "Distrustworthiness - Univariate Model with Manipulation";
PROC MIXED DATA=work.TrustStacked METHOD=REML COVTEST IC;
CLASS ResponseID Survey ManipInfo;
MODEL WRNegative = Survey0 ManipInfo Survey0*ManipInfo / SOLUTION DDFM=Satterthwaite;
RANDOM INTERCEPT Survey0 / G GCORR V VCORR=5 TYPE=UN SUBJECT=ResponseID;
REPEATED Survey / R RCORR=5 TYPE=VC SUBJECT=ResponseID;
RUN; TITLE1;

*Dispositional Trust;

TITLE1 "Dispositional Trust - Univariate Model with Manipulation";
PROC MIXED DATA=work.TrustStacked METHOD=REML COVTEST IC;
CLASS ResponseID Survey ManipInfo;
MODEL DispTrust = Survey0 ManipInfo Survey0*ManipInfo / SOLUTION DDFM=Satterthwaite;
RANDOM INTERCEPT Survey0 / G GCORR V VCORR=5 TYPE=UN SUBJECT=ResponseID;
REPEATED Survey / R RCORR=5 TYPE=VC SUBJECT=ResponseID;
RUN; TITLE1;

*Governmental Trust;

TITLE1 "Governmental Trust - Univariate Model with Manipulation";
PROC MIXED DATA=work.TrustStacked METHOD=REML COVTEST IC;
CLASS ResponseID Survey ManipInfo;
MODEL GovTrustNoNR = Survey0 ManipInfo Survey0*ManipInfo / SOLUTION DDFM=Satterthwaite;
RANDOM INTERCEPT Survey0 / G GCORR V VCORR=5 TYPE=UN SUBJECT=ResponseID;
REPEATED Survey / R RCORR=5 TYPE=VC SUBJECT=ResponseID;
RUN; TITLE1;

*Stacking;

DATA work.TrustStackedDT; SET work.TrustStacked;
DV="Confidence"; dvC=1; dvDT=0; Outcome=ConScaleWR; OUTPUT;
DV="Disp Trust"; dvC=0; dvDT=1; Outcome=TrustOutcome; OUTPUT;
RUN;


DATA work.TrustStackedNegTW; SET work.TrustStacked;
DV="Confidence"; dvC=1; dvNTW=0; Outcome=ConScaleWR; OUTPUT;
DV="Neg Trustworthiness"; dvC=0; dvNTW=1; Outcome=WRNegative; OUTPUT;
RUN;

DATA work.TrustStackedGT; SET work.TrustStacked;
DV="Confidence"; dvC=1; dvGT=0; Outcome=ConScaleWR; OUTPUT;
DV="Gov Trust"; dvC=0; dvGT=1; Outcome=GTNoNR; OUTPUT;
RUN;

DATA work.TrustStackedDTandTW; SET work.TrustStacked;
DV="Confidence"; dvC=1; dvDT=0; dvTW=0; Outcome=ConScaleWR; OUTPUT;
DV="Disp Trust"; dvC=0; dvDT=1; dvTW=0; Outcome=TrustOutcome; OUTPUT;
DV="Pos Trustworthiness"; dvC=0; dvDT=0; dvTW=1; Outcome=ATCOutcome; OUTPUT;
RUN;

DATA work.TrustStackedNTWandDT; SET work.TrustStacked;
DV="Confidence"; dvC=1; dvNTW=0; dvDT=0; Outcome=ConScaleWR; OUTPUT;
DV="Neg Trustworthiness"; dvC=0; dvNTW=1; dvDT=0; Outcome=WRNegative; OUTPUT;
DV="Disp Trust"; dvC=0; dvNTW=0; dvDT=1; Outcome=TrustOutcome; OUTPUT;
RUN;

DATA work.TrustStackedGTandTW; SET work.TrustStacked;
DV="Confidence"; dvC=1; dvGT=0; dvTW=0; Outcome=ConScaleWR; OUTPUT;
DV="Disp Trust"; dvC=0; dvGT=1; dvTW=0; Outcome=GTNoNR; OUTPUT;
DV="Pos Trustworthiness"; dvC=0; dvGT=0; dvTW=1; Outcome=ATCOutcome; OUTPUT;
RUN;


DATA work.TrustStackedNTWandTW; SET work.TrustStacked;
DV="Confidence"; dvC=1; dvNTW=0; dvTW=0; Outcome=ConScaleWR; OUTPUT;
DV="Neg Trust"; dvC=0; dvNTW=1; dvTW=0; Outcome=WRNegative; OUTPUT;
DV="Pos Trustworthiness"; dvC=0; dvNTW=0; dvTW=1; Outcome=ATCOutcome; OUTPUT;
RUN;


*Multivariate Models;
*For each model, run the stacking syntax first, then the model;

*Institutional Trust, Dispositional Trust, Governmental Trust;
DATA work.TrustStackedITDTGT; SET work.TrustStacked;
DV="InstTrust"; dvIT=1; dvGT=0; dvDT=0; Outcome=WRInstTrust; OUTPUT;
DV="GovTrust"; dvIT=0; dvGT=1; dvDT=0; Outcome=GovTrustNoNR; OUTPUT;
DV="DispTrust"; dvIT=0; dvGT=0; dvDT=1; Outcome=DispTrust; OUTPUT;
RUN;

TITLE "Multivariate Model - Institutional Trust, Dispositional Trust, and Governmental Trust";
PROC GLIMMIX DATA=TrustStackedITDTGT;
	CLASS ResponseID Survey DV ManipInfo;
	MODEL Outcome = dvIT dvIT*Survey0 dvIT*Survey0*Survey0 dvIT*ManipInfo dvIT*Survey0*ManipInfo
					dvDT dvDT*Survey0 dvDT*ManipInfo dvDT*Survey0*ManipInfo
					dvGT dvGT*Survey0 dvGT*ManipInfo dvGT*Survey0*ManipInfo
					/ NOINT LINK=IDENTITY DIST=NORMAL SOLUTION;
	RANDOM dvIT dvDT dvGT / TYPE=UNR SUBJECT=ResponseID GROUP=ManipInfo;
	RANDOM _RESIDUAL_ / TYPE=UN SUBJECT=Survey*ResponseID GROUP=ManipInfo;
 	COVTEST "Equal Variance: dvIT"  GENERAL -1  0  0  0  0  0
						   		  		     1  0  0  0  0  0 
										     0  0  0  0  0  0 
											 0  0  0  0  0  0;
	COVTEST "Equal Variance: dvDT" GENERAL  0 -1  0  0  0  0
						   				    0  1  0  0  0  0 
											0  0  0  0  0  0
											0  0  0  0  0  0;
	COVTEST "Equal Variance: dvGT" GENERAL  0  0 -1  0  0  0 
						   				    0  0  1  0  0  0 
											0  0  0  0  0  0
											0  0  0  0  0  0;
	COVTEST "Equal Within-Person Variance: dvIT" GENERAL    0  0  0  0  0  0 
						   				    	    		0  0  0  0  0  0 
														   -1  0  0  0  0  0
												    	    1  0  0  0  0  0;
	COVTEST "Equal Within-Person Variance: dvDT" GENERAL    0  0  0  0  0  0 
						   				    	    		0  0  0  0  0  0
															0  0 -1  0  0  0 
												    		0  0  1  0  0  0;
	COVTEST "Equal Within-Person Variance: dvGT" GENERAL    0  0  0  0  0  0 
						   				    	    		0  0  0  0  0  0 
												    		0  0  0  0  0 -1
															0  0  0  0  0  1;
	COVTEST "Equal Within-Person Covariance: dvIT*dvDT" GENERAL  0  0  0  0  0  0 
						   				    	    			 0  0  0  0  0  0 
																 0 -1  0  0  0  0
												    			 0  1  0  0  0  0;
	COVTEST "Equal Within-Person Covariance: dvIT*dvGT" GENERAL  0  0  0  0  0  0 
						   				    	    			 0  0  0  0  0  0
																 0  0  0 -1  0  0 
												    			 0  0  0  1  0  0;
	COVTEST "Equal Within-Person Covariance: dvDT*dvGT" GENERAL  0  0  0  0  0  0 
						   				    	    			 0  0  0  0  0  0 
												    			 0  0  0  0 -1  0
																 0  0  0  0  1  0;
RUN; TITLE;

*Trustworthiness, Dispositional Trust, Governmental Trust;
DATA work.TrustStackedTWGTandDT; SET work.TrustStacked;
DV="Trustworthiness"; dvTW=1; dvGT=0; dvDT=0; Outcome=WRTrustworthiness; OUTPUT;
DV="GovTrust"; dvTW=0; dvGT=1; dvDT=0; Outcome=GovTrustNoNR; OUTPUT;
DV="DispTrust"; dvTW=0; dvGT=0; dvDT=1; Outcome=DispTrust; OUTPUT;
RUN;

TITLE "Multivariate Model - Trustworthiness, Dispositional Trust, and Governmental Trust";
PROC GLIMMIX DATA=TrustStackedTWGTandDT;
	CLASS ResponseID Survey DV ManipInfo;
	MODEL outcome = dvTW dvTW*Survey0 dvTW*Survey0*Survey0 dvTW*ManipInfo dvTW*Survey0*ManipInfo
					dvDT dvDT*Survey0 dvDT*ManipInfo dvDT*Survey0*ManipInfo
					dvGT dvGT*Survey0 dvGT*ManipInfo dvGT*Survey0*ManipInfo
					/ NOINT LINK=IDENTITY DIST=NORMAL SOLUTION;
	RANDOM dvTW dvDT dvGT / TYPE=UNR SUBJECT=ResponseID GROUP=ManipInfo;
	RANDOM _RESIDUAL_ / TYPE=UN SUBJECT=Survey*ResponseID GROUP=ManipInfo;
 	COVTEST "Equal Variance: dvTW"  GENERAL -1  0  0  0  0  0
						   		  		     1  0  0  0  0  0 
										     0  0  0  0  0  0 
											 0  0  0  0  0  0;
	COVTEST "Equal Variance: dvDT" GENERAL  0 -1  0  0  0  0
						   				    0  1  0  0  0  0 
											0  0  0  0  0  0
											0  0  0  0  0  0;
	COVTEST "Equal Variance: dvGT" GENERAL  0  0 -1  0  0  0 
						   				    0  0  1  0  0  0 
											0  0  0  0  0  0
											0  0  0  0  0  0;
	COVTEST "Equal Within-Person Variance: dvTW" GENERAL    0  0  0  0  0  0 
						   				    	    		0  0  0  0  0  0 
														   -1  0  0  0  0  0
												    	    1  0  0  0  0  0;
	COVTEST "Equal Within-Person Variance: dvDT" GENERAL    0  0  0  0  0  0 
						   				    	    		0  0  0  0  0  0
															0  0 -1  0  0  0 
												    		0  0  1  0  0  0;
	COVTEST "Equal Within-Person Variance: dvGT" GENERAL    0  0  0  0  0  0 
						   				    	    		0  0  0  0  0  0 
												    		0  0  0  0  0 -1
															0  0  0  0  0  1;
	COVTEST "Equal Within-Person Covariance: dvTW*dvDT" GENERAL  0  0  0  0  0  0 
						   				    	    			 0  0  0  0  0  0 
																 0 -1  0  0  0  0
												    			 0  1  0  0  0  0;
	COVTEST "Equal Within-Person Covariance: dvTW*dvGT" GENERAL  0  0  0  0  0  0 
						   				    	    			 0  0  0  0  0  0
																 0  0  0 -1  0  0 
												    			 0  0  0  1  0  0;
	COVTEST "Equal Within-Person Covariance: dvDT*dvGT" GENERAL  0  0  0  0  0  0 
						   				    	    			 0  0  0  0  0  0 
												    			 0  0  0  0 -1  0
																 0  0  0  0  1  0;
RUN; TITLE;

*Distrustworthiness, Dispositional Trust, Governmental Trust;
DATA work.TrustStackedNTWDTGT; SET work.TrustStacked;
DV="Distrustworthiness"; dvNTW=1; dvDT=0; dvGT=0; Outcome=WRNegative; OUTPUT;
DV="GovTrust"; dvNTW=0; dvDT=0; dvGT=1; Outcome=GovTrustNoNR; OUTPUT;
DV="DispTrust"; dvNTW=0; dvDT=1; dvGT=0; Outcome=DispTrust; OUTPUT;
RUN;

TITLE "Multivariate Model - Distrustworthiness, Dispositional Trust, and Governmental Trust";
PROC GLIMMIX DATA=TrustStackedNTWDTGT;
	CLASS ResponseID Survey DV ManipInfo;
	MODEL outcome = dvNTW dvNTW*Survey0 dvNTW*ManipInfo dvNTW*Survey0*ManipInfo
					dvDT dvDT*Survey0 dvDT*ManipInfo dvDT*Survey0*ManipInfo
					dvGT dvGT*Survey0  dvGT*ManipInfo dvGT*Survey0*ManipInfo
					/ NOINT LINK=IDENTITY DIST=NORMAL SOLUTION;
	RANDOM dvNTW dvDT dvGT / TYPE=UNR SUBJECT=ResponseID GROUP=ManipInfo;
	RANDOM _RESIDUAL_ / TYPE=UN SUBJECT=Survey*ResponseID GROUP=ManipInfo;
 	COVTEST "Equal Variance: dvNTW"  GENERAL -1  0  0  0  0  0
						   		  		    1  0  0  0  0  0 
										    0  0  0  0  0  0 
											0  0  0  0  0  0;
	COVTEST "Equal Variance: dvDT" GENERAL  0 -1  0  0  0  0
						   				    0  1  0  0  0  0 
											0  0  0  0  0  0
											0  0  0  0  0  0;
	COVTEST "Equal Variance: dvGT" GENERAL  0  0 -1  0  0  0 
						   				    0  0  1  0  0  0 
											0  0  0  0  0  0
											0  0  0  0  0  0;
	COVTEST "Equal Within-Person Variance: dvNTW" GENERAL   0  0  0  0  0  0 
						   				    	    		0  0  0  0  0  0 
														   -1  0  0  0  0  0
												    	    1  0  0  0  0  0;
	COVTEST "Equal Within-Person Variance: dvDT" GENERAL    0  0  0  0  0  0 
						   				    	    		0  0  0  0  0  0
															0  0 -1  0  0  0 
												    		0  0  1  0  0  0;
	COVTEST "Equal Within-Person Variance: dvGT" GENERAL    0  0  0  0  0  0 
						   				    	    		0  0  0  0  0  0 
												    		0  0  0  0  0 -1
															0  0  0  0  0  1;
	COVTEST "Equal Within-Person Covariance: dvNTW*dvDT" GENERAL 0  0  0  0  0  0 
						   				    	    			 0  0  0  0  0  0 
																 0 -1  0  0  0  0
												    			 0  1  0  0  0  0;
	COVTEST "Equal Within-Person Covariance: dvNTW*dvGT" GENERAL 0  0  0  0  0  0 
						   				    	    			 0  0  0  0  0  0
																 0  0  0 -1  0  0 
												    			 0  0  0  1  0  0;
	COVTEST "Equal Within-Person Covariance: dvDT*dvGT" GENERAL  0  0  0  0  0  0 
						   				    	    			 0  0  0  0  0  0 
												    			 0  0  0  0 -1  0
																 0  0  0  0  1  0;
RUN; TITLE;

*Institutional Trust, Trustworthiness;
DATA work.TrustStackedITTW; SET work.TrustStacked;
DV="InstTrust"; dvIT=1; dvTW=0; Outcome=WRInstTrust; OUTPUT;
DV="Trustworthiness"; dvIT=0; dvTW=1; Outcome=WRTrustworthiness; OUTPUT;
RUN;

TITLE "Multivariate Model - Institutional Trust and Trustworthiness";
PROC GLIMMIX DATA=TrustStackedITTW;
	CLASS ResponseID Survey DV ManipInfo;
	MODEL outcome = dvIT  dvIT*Survey0  dvIT*Survey0*Survey0  dvIT*ManipInfo  dvIT*Survey0*ManipInfo
					dvTW dvTW*Survey0 dvTW*Survey0*Survey0 dvTW*ManipInfo dvTW*Survey0*ManipInfo
					/ NOINT LINK=IDENTITY DIST=NORMAL SOLUTION;
	RANDOM dvIT dvTW / TYPE=UNR SUBJECT=ResponseID GROUP=ManipInfo;
	RANDOM _RESIDUAL_ / TYPE=UN SUBJECT=Survey*ResponseID GROUP=ManipInfo;
 	COVTEST "Equal Variance: dvIT"  GENERAL -1  0  0  1  0  0
						   		  		     0  0  0  0  0  0;
	COVTEST "Equal Variance: dvTW" GENERAL  0 -1  0  0  1  0 
						   				    0  0  0  0  0  0;
	COVTEST "Equal Within-Person Variance: dvIT" GENERAL    0  0  0  0  0  0
												    	   -1  0  0  1  0  0;
	COVTEST "Equal Within-Person Variance: dvTW" GENERAL    0  0  0  0  0  0 
															0  0 -1  0  0  1;
	COVTEST "Equal Within-Person Covariance: dvIT*dvTW" GENERAL  0  0  0  0  0  0 
												    			 0 -1  0  0  1  0;
RUN; TITLE;

*Institutional Trust, Distrustworthiness;
DATA work.TrustStackedITNTW; SET work.TrustStacked;
DV="InstTrust"; dvIT=1; dvNTW=0; Outcome=WRInstTrust; OUTPUT;
DV="Trustworthiness"; dvIT=0; dvNTW=1; Outcome=WRNegative; OUTPUT;
RUN;

TITLE "Multivariate Model - Institutional Trust and Trustworthiness";
PROC GLIMMIX DATA=TrustStackedITNTW;
	CLASS ResponseID Survey DV ManipInfo;
	MODEL outcome = dvIT  dvIT*Survey0  dvIT*Survey0*Survey0  dvIT*ManipInfo  dvIT*Survey0*ManipInfo
					dvNTW dvNTW*Survey0 dvNTW*Survey0 dvNTW*ManipInfo dvNTW*Survey0*ManipInfo
					/ NOINT LINK=IDENTITY DIST=NORMAL SOLUTION;
	RANDOM dvIT dvNTW / TYPE=UNR SUBJECT=ResponseID GROUP=ManipInfo;
	RANDOM _RESIDUAL_ / TYPE=UN SUBJECT=Survey*ResponseID GROUP=ManipInfo;
 	COVTEST "Equal Variance: dvIT"  GENERAL -1  0  0  1  0  0
						   		  		     0  0  0  0  0  0;
	COVTEST "Equal Variance: dvNTW" GENERAL  0 -1  0  0  1  0 
						   				    0  0  0  0  0  0;
	COVTEST "Equal Within-Person Variance: dvIT" GENERAL    0  0  0  0  0  0
												    	   -1  0  0  1  0  0;
	COVTEST "Equal Within-Person Variance: dvNTW" GENERAL    0  0  0  0  0  0 
															0  0 -1  0  0  1;
	COVTEST "Equal Within-Person Covariance: dvIT*dvNTW" GENERAL  0  0  0  0  0  0 
												    			 0 -1  0  0  1  0;
RUN; TITLE;


*Slopes-as-outcomes Models;

*Run the following syntax before running any SAO models;

PROC MIXED DATA=TrustStacked NOITPRINT NOCLPRINT COVTEST IC NAMELEN=100 METHOD=ML;
CLASS ResponseID Survey ManipInfo;
MODEL WRTrustworthiness = Survey0 Survey0Sq / SOLUTION DDFM=Satterthwaite NOTEST OUTP=eUforTW;
RANDOM INTERCEPT Survey0 / SOLUTION TYPE=UN SUBJECT=ResponseID; * Add solution;
ODS OUTPUT SolutionR=UforTW; * Save random effects to dataset;
RUN;

PROC MIXED DATA=TrustStacked NOITPRINT NOCLPRINT COVTEST IC NAMELEN=100 METHOD=ML;
CLASS ResponseID Survey ManipInfo;
MODEL DispTrust = Survey0 / SOLUTION DDFM=Satterthwaite NOTEST OUTP=eUforDT;
RANDOM INTERCEPT Survey0 / SOLUTION TYPE=UN SUBJECT=ResponseID; * Add solution;
ODS OUTPUT SolutionR=UforDT; * Save random effects to dataset;
RUN; 

PROC MIXED DATA=TrustStacked NOITPRINT NOCLPRINT COVTEST IC NAMELEN=100 METHOD=ML;
CLASS ResponseID Survey ManipInfo;
MODEL WRNegative = Survey0 / SOLUTION DDFM=Satterthwaite NOTEST OUTP=eUforNT;
RANDOM INTERCEPT Survey0 / SOLUTION TYPE=UN SUBJECT=ResponseID; * Add solution;
ODS OUTPUT SolutionR=UforNT; * Save random effects to dataset;
RUN;

PROC MIXED DATA=TrustStacked NOITPRINT NOCLPRINT COVTEST IC NAMELEN=100 METHOD=ML;
CLASS ResponseID Survey ManipInfo;
MODEL GovTrustNoNR = Survey0 / SOLUTION DDFM=Satterthwaite NOTEST OUTP=eUforGT;
RANDOM INTERCEPT Survey0 / SOLUTION TYPE=UN SUBJECT=ResponseID; * Add solution;
ODS OUTPUT SolutionR=UforGT; * Save random effects to dataset;
RUN;

DATA UTWint; SET UforTW; WHERE INDEX(Effect,"Intercept")>0;
UTWint=Estimate+4.912-4.918; KEEP ResponseID UTWint; RUN;

DATA UTWslope; SET UforTW; WHERE INDEX(Effect,"Survey0")>0;
UTWslope=Estimate; KEEP ResponseID UTWslope; RUN;

DATA eUTWslope; SET eUforTW;
EresTW=Resid; KEEP ResponseID Survey EresTW; RUN;

DATA UDTint; SET UforDT; WHERE INDEX(Effect,"Intercept")>0;
UDTint=Estimate+5.244-5.232; KEEP ResponseID UDTint; RUN;

DATA UDTslope; SET UforDT; WHERE INDEX(Effect,"Survey0")>0;
UDTslope=Estimate; KEEP ResponseID UDTslope; RUN;

DATA eUDTslope; SET eUforDT;
EresDT=Resid; KEEP ResponseID Survey EresDT; RUN;

DATA UNTint; SET UforNT; WHERE INDEX(Effect,"Intercept")>0;
UNTint=Estimate+3.666-3.688; KEEP ResponseID UNTint; RUN;

DATA UNTslope; SET UforNT; WHERE INDEX(Effect,"Survey0")>0;
UNTslope=Estimate; KEEP ResponseID UNTslope; RUN;

DATA eUNTslope; SET eUforNT;
EresNT=Resid; KEEP ResponseID Survey EresNT; RUN;

DATA UGTint; SET UforGT; WHERE INDEX(Effect,"Intercept")>0;
UGTint=Estimate+4.921-4.948; KEEP ResponseID UGTint; RUN;

DATA UGTslope; SET UforGT; WHERE INDEX(Effect,"Survey0")>0;
UGTslope=Estimate; KEEP ResponseID UGTslope; RUN;

DATA eUGTslope; SET eUforGT;
EresGT=Resid; KEEP ResponseID Survey EresGT; RUN;

PROC SORT DATA=TrustStacked;
BY ResponseID;
RUN;

PROC SORT DATA=UTWint;
BY ResponseID;
RUN;

PROC SORT DATA=UTWslope;
BY ResponseID;
RUN;

PROC SORT DATA=eUTWslope;
BY ResponseID;
RUN;

PROC SORT DATA=UDTint;
BY ResponseID;
RUN;

PROC SORT DATA=UDTslope;
BY ResponseID;
RUN;

PROC SORT DATA=eUDTslope;
BY ResponseID;
RUN;

PROC SORT DATA=UNTint;
BY ResponseID;
RUN;

PROC SORT DATA=UNTslope;
BY ResponseID;
RUN;

PROC SORT DATA=eUNTslope;
BY ResponseID;
RUN;

PROC SORT DATA=UGTint;
BY ResponseID;
RUN;

PROC SORT DATA=UGTslope;
BY ResponseID;
RUN;

PROC SORT DATA=eUGTslope;
BY ResponseID;
RUN;

DATA TrustSAOIncomplete; MERGE TrustStacked UTWint UTWslope UDTint UDTslope UNTint UNTslope UGTint UGTslope; BY ResponseID; RUN;
DATA TrustStackedSAO; MERGE TrustSAOIncomplete eUTWslope eUDTslope eUNTslope eUGTslope; BY ResponseID Survey; RUN;


*Formatting ends here;

*SAO Models begin;

TITLE1 "Disp Trust and Gov Trust predicting Inst Trust";
PROC MIXED DATA=TrustStackedSAO COVTEST IC NAMELEN=100 METHOD=ML;
CLASS ResponseID Survey ManipInfo;
MODEL WRInstTrust = Survey0 Survey0Sq ManipInfo Survey0*ManipInfo
UDTint UDTint*Survey0 UDTint*ManipInfo UDTint*Survey0*ManipInfo
UDTslope UDTslope*Survey0 UDTslope*ManipInfo UDTslope*Survey0*ManipInfo
EresDT EresDT*Survey0 EresDT*ManipInfo EresDT*Survey0*ManipInfo
UGTint UGTint*Survey0 UGTint*ManipInfo UGTint*Survey0*ManipInfo
UGTslope UGTslope*Survey0 UGTslope*ManipInfo UGTslope*Survey0*ManipInfo
EresGT EresGT*Survey0 EresGT*ManipInfo EresGT*Survey0*ManipInfo
/ SOLUTION DDFM=Satterthwaite;
RANDOM INTERCEPT / TYPE=UN SUBJECT=ResponseID GROUP=ManipInfo;
RUN; TITLE1;

TITLE1 "Disp Trust and Gov Trust predicting Trustworthiness";
PROC MIXED DATA=TrustStackedSAO COVTEST IC NAMELEN=100 METHOD=ML;
CLASS ResponseID Survey ManipInfo;
MODEL WRTrustworthiness = Survey0 Survey0Sq ManipInfo Survey0*ManipInfo
UDTint UDTint*Survey0 UDTint*ManipInfo UDTint*Survey0*ManipInfo
UDTslope UDTslope*Survey0 UDTslope*ManipInfo UDTslope*Survey0*ManipInfo
EresDT EresDT*Survey0 EresDT*ManipInfo EresDT*Survey0*ManipInfo
UGTint UGTint*Survey0 UGTint*ManipInfo UGTint*Survey0*ManipInfo
UGTslope UGTslope*Survey0 UGTslope*ManipInfo UGTslope*Survey0*ManipInfo
EresGT EresGT*Survey0 EresGT*ManipInfo EresGT*Survey0*ManipInfo
/ SOLUTION DDFM=Satterthwaite;
RANDOM INTERCEPT EresGT / TYPE=UN SUBJECT=ResponseID GROUP=ManipInfo;
RUN; TITLE1;

TITLE1 "Disp Trust and Gov Trust predicting DisTrustworthiness";
PROC MIXED DATA=TrustStackedSAO COVTEST IC NAMELEN=100 METHOD=ML;
CLASS ResponseID Survey ManipInfo;
MODEL WRNegative = Survey0 ManipInfo Survey0*ManipInfo
UDTint UDTint*Survey0 UDTint*ManipInfo UDTint*Survey0*ManipInfo
UDTslope UDTslope*Survey0 UDTslope*ManipInfo UDTslope*Survey0*ManipInfo
EresDT EresDT*Survey0 EresDT*ManipInfo EresDT*Survey0*ManipInfo
UGTint UGTint*Survey0 UGTint*ManipInfo UGTint*Survey0*ManipInfo
UGTslope UGTslope*Survey0 UGTslope*ManipInfo UGTslope*Survey0*ManipInfo
EresGT EresGT*Survey0 EresGT*ManipInfo EresGT*Survey0*ManipInfo
/ SOLUTION DDFM=Satterthwaite;
RANDOM INTERCEPT / TYPE=UN SUBJECT=ResponseID GROUP=ManipInfo;
RUN; TITLE1;

TITLE1 "Trustworthiness predicting Institutional Trust";
PROC MIXED DATA=TrustStackedSAO COVTEST IC NAMELEN=100 METHOD=ML;
CLASS ResponseID Survey ManipInfo;
MODEL WRInstTrust = Survey0 Survey0Sq ManipInfo Survey0*ManipInfo
UTWint UTWint*Survey0 UTWint*ManipInfo UTWint*Survey0*ManipInfo
UTWslope UTWslope*Survey0 UTWslope*ManipInfo UTWslope*Survey0*ManipInfo 
EresTW EresTW*Survey0 EresTW*ManipInfo EresTW*Survey0*ManipInfo / SOLUTION DDFM=Satterthwaite;
RANDOM INTERCEPT EresTW / TYPE=UN SUBJECT=ResponseID GROUP=ManipInfo;
RUN; TITLE1;

TITLE1 "Distrustworthiness predicting Institutional Trust";
PROC MIXED DATA=TrustStackedSAO COVTEST IC NAMELEN=100 METHOD=ML;
CLASS ResponseID Survey ManipInfo;
MODEL WRInstTrust = Survey0 Survey0Sq ManipInfo Survey0*ManipInfo
UNTint UNTint*Survey0 UNTint*ManipInfo UNTint*Survey0*ManipInfo
UNTslope UNTslope*Survey0 UNTslope*ManipInfo UNTslope*Survey0*ManipInfo
EresNT EresNT*Survey0 EresNT*ManipInfo EresNT*Survey0*ManipInfo / SOLUTION DDFM=Satterthwaite;
RANDOM INTERCEPT EresNT / TYPE=UN SUBJECT=ResponseID GROUP=ManipInfo;
RUN; TITLE1;
